# Supplementary material for: Near-infrared II plasmonic porous cubic nanoshells for in vivo noninvasive SERS visualization of sub-millimeter microtumors
Source: Nat Commun. 2022 Sep 6;13:5249. doi: 10.1038/s41467-022-32975-w (PMC9448796; doi:10.1038/s41467-022-32975-w)
Supplement: Supplementary file 3 — Source Data [file 41467_2022_32975_MOESM3_ESM.xlsx]

## Sheet: Fig. 1
Fig. 1: Structural and optical characterization of pc-AuAg NSs
(h) Optical extinction spectra of Ag NCs, Ag@Au NCs and pc-AuAg NSs
	Ag NCs		Ag@Au NCs		pc-AuAg NSs
Wavelength (nm)	Extinction (arb. units)	Wavelength (nm)	Extinction (arb. units)	Wavelength (nm)	Extinction (arb. units)
800	0	1100	0.00336	1750	0.10541
799	0.0248	1099	0.00343	1749	0.10631
798	0.02482	1098	0.00317	1748	0.10741
797	0.02488	1097	0.00406	1747	0.10893
796	0.02487	1096	0.0036	1746	0.11024
795	0.0249	1095	0.00416	1745	0.11146
794	0.02489	1094	0.00379	1744	0.11249
793	0.02497	1093	0.00341	1743	0.11355
792	0.02494	1092	0.00299	1742	0.11448
791	0.02496	1091	0.00266	1741	0.11518
790	0.02495	1090	0.00354	1740	0.11674
789	0.02499	1089	0.00307	1739	0.11769
788	0.02501	1088	0.00307	1738	0.1186
787	0.025	1087	0.00331	1737	0.11959
786	0.02509	1086	0.00237	1736	0.12001
785	0.0251	1085	0.00317	1735	0.12117
784	0.02502	1084	0.0013	1734	0.12192
783	0.0251	1083	0.000366079	1733	0.1225
782	0.0251	1082	0.00341	1732	0.12335
781	0.02518	1081	0.00232	1731	0.12392
780	0.02518	1080	0.0016	1730	0.12471
779	0.02517	1079	0.00168	1729	0.12545
778	0.02514	1078	0.00133	1728	0.12624
777	0.02525	1077	0.00193	1727	0.1266
776	0.02525	1076	0.00143	1726	0.12744
775	0.02528	1075	0.00214	1725	0.12794
774	0.02531	1074	0.00279	1724	0.12832
773	0.02535	1073	0.00221	1723	0.12881
772	0.02531	1072	0.00174	1722	0.12942
771	0.02532	1071	0.00148	1721	0.13026
770	0.02539	1070	0.00274	1720	0.13057
769	0.02543	1069	0.00165	1719	0.13105
768	0.02543	1068	0.00166	1718	0.13152
767	0.02545	1067	0.00149	1717	0.13189
766	0.0255	1066	0.00297	1716	0.13246
765	0.02554	1065	0.00177	1715	0.13285
764	0.02554	1064	0.00173	1714	0.13317
763	0.02557	1063	0.00158	1713	0.13356
762	0.02565	1062	0.00256	1712	0.13426
761	0.02565	1061	0.00107	1711	0.13451
760	0.02567	1060	0.00282	1710	0.13485
759	0.02572	1059	0.00203	1709	0.13533
758	0.02575	1058	0.000559232	1708	0.13576
757	0.02571	1057	0.00258	1707	0.13601
756	0.02575	1056	0.00208	1706	0.13648
755	0.02583	1055	0.000621243	1705	0.13682
754	0.02583	1054	0.00103	1704	0.13715
753	0.02585	1053	0.00189	1703	0.13762
752	0.02586	1052	0.0015	1702	0.13798
751	0.02594	1051	0.000631619	1701	0.13839
750	0.02592	1050	0.00146	1700	0.13858
749	0.02599	1049	0.000935701	1699	0.13907
748	0.02601	1048	0.00138	1698	0.13953
747	0.02602	1047	0.00136	1697	0.13993
746	0.02613	1046	0.000849371	1696	0.14042
745	0.02611	1045	0.00178	1695	0.14073
744	0.02615	1044	0.00251	1694	0.14106
743	0.02622	1043	0.00215	1693	0.14135
742	0.02621	1042	0.00177	1692	0.14194
741	0.02624	1041	0.00163	1691	0.14233
740	0.02626	1040	0.00156	1690	0.14277
739	0.02633	1039	0.00154	1689	0.14317
738	0.02636	1038	0.00125	1688	0.1436
737	0.02636	1037	0.000741857	1687	0.14401
736	0.02643	1036	0.00114	1686	0.14453
735	0.02647	1035	2.00584e-05	1685	0.14478
734	0.02657	1034	0.0017	1684	0.1453
733	0.02661	1033	0.00208	1683	0.14569
732	0.02659	1032	0	1682	0.14597
731	0.02664	1031	0.000891012	1681	0.14648
730	0.02672	1030	0.000736947	1680	0.14698
729	0.02674	1029	0.00125	1679	0.14743
728	0.02683	1028	0.00323	1678	0.14784
727	0.02686	1027	0.000814816	1677	0.14831
726	0.02689	1026	0.00195	1676	0.14874
725	0.02696	1025	0.00115	1675	0.14922
724	0.02696	1024	0.00164	1674	0.14958
723	0.02706	1023	0.0016	1673	0.15017
722	0.02713	1022	0.00149	1672	0.15046
721	0.02719	1021	0.00207	1671	0.15104
720	0.02723	1020	0.00149	1670	0.15151
719	0.02728	1019	0.00161	1669	0.15198
718	0.02731	1018	0.00219	1668	0.15241
717	0.0274	1017	0.00134	1667	0.15289
716	0.02744	1016	0.00166	1666	0.15341
715	0.02752	1015	0.00105	1665	0.15387
714	0.02756	1014	0.00222	1664	0.15421
713	0.02759	1013	0.00295	1663	0.15477
712	0.02769	1012	0.00266	1662	0.15537
711	0.02777	1011	0.00324	1661	0.15572
710	0.02779	1010	0.00276	1660	0.15628
709	0.02788	1009	0.00377	1659	0.15662
708	0.02794	1008	0.00322	1658	0.1571
707	0.02802	1007	0.00382	1657	0.15772
706	0.02803	1006	0.00427	1656	0.15822
705	0.02813	1005	0.00453	1655	0.15854
704	0.02818	1004	0.0042	1654	0.15901
703	0.02828	1003	0.00498	1653	0.15955
702	0.02835	1002	0.0043	1652	0.15989
701	0.02843	1001	0.00529	1651	0.16029
700	0.02846	1000	0.00494	1650	0.16073
699	0.02855	999	0.00673	1649	0.16125
698	0.02859	998	0.00636	1648	0.16159
697	0.02868	997	0.00694	1647	0.16205
696	0.02878	996	0.00686	1646	0.16253
695	0.02885	995	0.0076	1645	0.16295
694	0.02893	994	0.00633	1644	0.16329
693	0.02901	993	0.00731	1643	0.16383
692	0.0291	992	0.00903	1642	0.16423
691	0.02916	991	0.00892	1641	0.16466
690	0.02926	990	0.00974	1640	0.16515
689	0.02935	989	0.00962	1639	0.16534
688	0.02946	988	0.01065	1638	0.16593
687	0.02952	987	0.01055	1637	0.16612
686	0.02962	986	0.0106	1636	0.16667
685	0.02973	985	0.01075	1635	0.167
684	0.02979	984	0.01205	1634	0.1674
683	0.02988	983	0.01161	1633	0.16789
682	0.02994	982	0.01218	1632	0.16821
681	0.03002	981	0.01274	1631	0.16857
680	0.03015	980	0.01342	1630	0.16874
679	0.03024	979	0.01353	1629	0.16914
678	0.03034	978	0.01444	1628	0.16971
677	0.03042	977	0.01413	1627	0.17025
676	0.03051	976	0.01435	1626	0.17055
675	0.03064	975	0.01476	1625	0.17057
674	0.03072	974	0.0152	1624	0.17081
673	0.03083	973	0.01553	1623	0.17112
672	0.03094	972	0.01619	1622	0.1717
671	0.031	971	0.01684	1621	0.17198
670	0.03113	970	0.01664	1620	0.17223
669	0.03121	969	0.01701	1619	0.17233
668	0.03131	968	0.01722	1618	0.17271
667	0.03146	967	0.0168	1617	0.1727
666	0.03152	966	0.01704	1616	0.173
665	0.03163	965	0.01779	1615	0.17314
664	0.03173	964	0.01726	1614	0.17358
663	0.03186	963	0.01802	1613	0.17339
662	0.03194	962	0.01852	1612	0.17337
661	0.03204	961	0.01747	1611	0.1736
660	0.03212	960	0.01824	1610	0.17382
659	0.03222	959	0.01736	1609	0.17359
658	0.03233	958	0.0167	1608	0.1735
657	0.03246	957	0.01612	1607	0.17342
656	0.03255	956	0.01623	1606	0.17319
655	0.03269	955	0.01639	1605	0.1724
654	0.03277	954	0.01512	1604	0.17227
653	0.0329	953	0.01501	1603	0.17139
652	0.03304	952	0.01254	1602	0.17145
651	0.03311	951	0.01248	1601	0.17125
650	0.03321	950	0.01302	1600	0.17063
649	0.03332	949	0.01215	1599	--
648	0.03344	948	0.01208	1598	--
647	0.03353	947	0.01366	1597	--
646	0.03366	946	0.0109	1596	--
645	0.03376	945	0.01126	1595	--
644	0.03389	944	0.01128	1594	--
643	0.034	943	0.01114	1593	--
642	0.03414	942	0.01001	1592	--
641	0.03422	941	0.00915	1591	--
640	0.03435	940	0.00921	1590	--
639	0.03448	939	0.00876	1589	--
638	0.0346	938	0.00971	1588	--
637	0.03474	937	0.00906	1587	--
636	0.03483	936	0.00957	1586	--
635	0.03496	935	0.00908	1585	--
634	0.03509	934	0.00773	1584	--
633	0.03523	933	0.00805	1583	--
632	0.03531	932	0.00755	1582	--
631	0.03545	931	0.00731	1581	--
630	0.03559	930	0.00837	1580	--
629	0.03567	929	0.00831	1579	--
628	0.03585	928	0.00754	1578	--
627	0.03597	927	0.00742	1577	--
626	0.03612	926	0.00765	1576	--
625	0.03625	925	0.0076	1575	--
624	0.03635	924	0.00781	1574	--
623	0.03652	923	0.0065	1573	--
622	0.03667	922	0.00651	1572	--
621	0.03684	921	0.00765	1571	--
620	0.03693	920	0.00635	1570	--
619	0.0371	919	0.00641	1569	--
618	0.03721	918	0.00637	1568	--
617	0.03738	917	0.0069	1567	--
616	0.03751	916	0.0064	1566	--
615	0.03768	915	0.00627	1565	--
614	0.03782	914	0.00559	1564	--
613	0.03798	913	0.00667	1563	--
612	0.03814	912	0.00695	1562	--
611	0.03831	911	0.006	1561	--
610	0.03843	910	0.00625	1560	--
609	0.03859	909	0.0064	1559	--
608	0.0388	908	0.00548	1558	--
607	0.03895	907	0.00595	1557	--
606	0.0391	906	0.00575	1556	--
605	0.03928	905	0.00696	1555	--
604	0.03943	904	0.00527	1554	--
603	0.03958	903	0.0066	1553	--
602	0.03978	902	0.00618	1552	--
601	0.03994	901	0.00655	1551	--
600	0.04015	900	0.00552	1550	--
599	0.0403	899	0.00596	1549	--
598	0.04045	898	0.00652	1548	--
597	0.04064	897	0.00677	1547	--
596	0.04086	896	0.00588	1546	--
595	0.04102	895	0.0073	1545	--
594	0.04122	894	0.00769	1544	--
593	0.04142	893	0.00629	1543	--
592	0.0416	892	0.00667	1542	--
591	0.04181	891	0.00718	1541	--
590	0.04199	890	0.00662	1540	--
589	0.04226	889	0.00656	1539	--
588	0.04244	888	0.00601	1538	--
587	0.04263	887	0.00636	1537	--
586	0.04284	886	0.00603	1536	--
585	0.04311	885	0.00796	1535	--
584	0.04333	884	0.00702	1534	--
583	0.04354	883	0.00703	1533	--
582	0.04376	882	0.0076	1532	--
581	0.04403	881	0.00772	1531	--
580	0.04429	880	0.00734	1530	--
579	0.0445	879	0.00702	1529	--
578	0.04477	878	0.0072	1528	--
577	0.045	877	0.00728	1527	--
576	0.04533	876	0.00795	1526	--
575	0.04558	875	0.00832	1525	--
574	0.04585	874	0.00795	1524	--
573	0.04613	873	0.00792	1523	--
572	0.04644	872	0.00756	1522	--
571	0.0467	871	0.00766	1521	--
570	0.04706	870	0.00818	1520	--
569	0.04727	869	0.00839	1519	--
568	0.04761	868	0.00839	1518	--
567	0.04794	867	0.00858	1517	--
566	0.04825	866	0.00815	1516	--
565	0.0486	865	0.00863	1515	--
564	0.04891	864	0.0082	1514	--
563	0.04929	863	0.00863	1513	--
562	0.04965	862	0.00872	1512	--
561	0.05001	861	0.0083	1511	--
560	0.0504	860	0.00879	1510	--
559	0.05077	859	0.00835	1509	--
558	0.05118	858	0.00906	1508	--
557	0.05158	857	0.0092	1507	--
556	0.05198	856	0.00882	1506	--
555	0.05244	855	0.00831	1505	--
554	0.05284	854	0.00832	1504	--
553	0.05327	853	0.00876	1503	--
552	0.05376	852	0.00967	1502	--
551	0.05424	851	0.00899	1501	--
550	0.05469	850	0.01074	1500	--
549	0.05523	849	0.00942	1499	--
548	0.05575	848	0.00973	1498	--
547	0.05627	847	0.01054	1497	--
546	0.05677	846	0.00935	1496	--
545	0.05736	845	0.0092	1495	--
544	0.05792	844	0.00934	1494	--
543	0.05849	843	0.01006	1493	--
542	0.05909	842	0.00985	1492	--
541	0.05973	841	0.0094	1491	--
540	0.06035	840	0.01088	1490	--
539	0.06098	839	0.01058	1489	--
538	0.06168	838	0.01048	1488	--
537	0.06236	837	0.01031	1487	--
536	0.06311	836	0.00943	1486	--
535	0.06379	835	0.01107	1485	--
534	0.06456	834	0.01132	1484	--
533	0.06534	833	0.01002	1483	--
532	0.06617	832	0.00964	1482	--
531	0.06694	831	0.01048	1481	--
530	0.06783	830	0.01134	1480	--
529	0.06873	829	0.01194	1479	--
528	0.06961	828	0.01107	1478	--
527	0.07058	827	0.01021	1477	--
526	0.07156	826	0.01015	1476	--
525	0.07258	825	0.01118	1475	--
524	0.07359	824	0.01019	1474	--
523	0.07464	823	0.00937	1473	--
522	0.07578	822	0.01073	1472	--
521	0.07691	821	0.01008	1471	--
520	0.07809	820	0.01069	1470	--
519	0.07932	819	0.01086	1469	--
518	0.08062	818	0.01181	1468	--
517	0.08192	817	0.01146	1467	--
516	0.08327	816	0.00958	1466	--
515	0.08462	815	0.01138	1465	--
514	0.08609	814	0.01098	1464	--
513	0.08761	813	0.0125	1463	--
512	0.08918	812	0.01198	1462	--
511	0.09078	811	0.0115	1461	--
510	0.09246	810	0.01186	1460	--
509	0.09417	809	0.01194	1459	--
508	0.09596	808	0.01131	1458	--
507	0.09777	807	0.01135	1457	--
506	0.09974	806	0.01172	1456	--
505	0.10174	805	0.01136	1455	--
504	0.10378	804	0.01217	1454	--
503	0.10592	803	0.01204	1453	--
502	0.10817	802	0.01255	1452	--
501	0.1105	801	0.01189	1451	--
500	0.11279	800	0.01274	1450	--
499	0.11528	799	0.012	1449	--
498	0.11784	798	0.01238	1448	--
497	0.12046	797	0.01213	1447	--
496	0.12316	796	0.01211	1446	--
495	0.12595	795	0.01246	1445	--
494	0.12896	794	0.01234	1444	--
493	0.13195	793	0.01288	1443	--
492	0.13509	792	0.01278	1442	--
491	0.1384	791	0.01311	1441	--
490	0.14182	790	0.01301	1440	--
489	0.14535	789	0.01302	1439	--
488	0.14909	788	0.01368	1438	--
487	0.15297	787	0.01348	1437	--
486	0.15707	786	0.01345	1436	--
485	0.16136	785	0.01367	1435	--
484	0.16588	784	0.01368	1434	--
483	0.17064	783	0.01367	1433	--
482	0.17562	782	0.01403	1432	--
481	0.18089	781	0.0141	1431	--
480	0.18649	780	0.01431	1430	--
479	0.19242	779	0.01435	1429	--
478	0.19861	778	0.01396	1428	--
477	0.20519	777	0.01416	1427	--
476	0.2122	776	0.01446	1426	--
475	0.21969	775	0.01458	1425	--
474	0.22756	774	0.01481	1424	--
473	0.23595	773	0.01481	1423	--
472	0.2449	772	0.01475	1422	--
471	0.25441	771	0.01508	1421	--
470	0.26444	770	0.01514	1420	--
469	0.27504	769	0.01541	1419	--
468	0.2866	768	0.0153	1418	--
467	0.29878	767	0.01548	1417	--
466	0.31152	766	0.01566	1416	--
465	0.32518	765	0.01591	1415	--
464	0.33989	764	0.01589	1414	--
463	0.35534	763	0.01614	1413	--
462	0.37174	762	0.01644	1412	--
461	0.38922	761	0.01629	1411	--
460	0.40782	760	0.01637	1410	--
459	0.42759	759	0.01659	1409	--
458	0.44824	758	0.01702	1408	--
457	0.47019	757	0.01712	1407	--
456	0.49335	756	0.01729	1406	--
455	0.51759	755	0.01758	1405	--
454	0.54286	754	0.01752	1404	--
453	0.5695	753	0.01786	1403	--
452	0.59706	752	0.0178	1402	--
451	0.62559	751	0.01778	1401	--
450	0.65474	750	0.01789	1400	--
449	0.68478	749	0.01803	1399	--
448	0.71534	748	0.01824	1398	--
447	0.7458	747	0.0185	1397	--
446	0.77611	746	0.01881	1396	--
445	0.80668	745	0.01906	1395	--
444	0.83598	744	0.01921	1394	--
443	0.86432	743	0.0191	1393	--
442	0.89108	742	0.01939	1392	--
441	0.916	741	0.01953	1391	--
440	0.93839	740	0.01953	1390	--
439	0.95777	739	0.01996	1389	--
438	0.97406	738	0.0198	1388	--
437	0.98685	737	0.02006	1387	--
436	0.9954	736	0.02028	1386	--
435	0.99984	735	0.02049	1385	--
434	1	734	0.02086	1384	--
433	0.99575	733	0.02072	1383	--
432	0.98724	732	0.02097	1382	--
431	0.97442	731	0.02089	1381	--
430	0.95748	730	0.02125	1380	--
429	0.93678	729	0.0214	1379	--
428	0.91316	728	0.02147	1378	--
427	0.88654	727	0.02167	1377	--
426	0.85697	726	0.02201	1376	--
425	0.8261	725	0.0219	1375	--
424	0.79385	724	0.02217	1374	0.4449
423	0.76055	723	0.0224	1373	0.44555
422	0.72644	722	0.02258	1372	0.44639
421	0.69257	721	0.02287	1371	0.4473
420	0.65952	720	0.02292	1370	0.44831
419	0.62672	719	0.02329	1369	0.4494
418	0.59479	718	0.02327	1368	0.45072
417	0.56451	717	0.02362	1367	0.45205
416	0.53564	716	0.02394	1366	0.45351
415	0.5082	715	0.02403	1365	0.45516
414	0.48247	714	0.02414	1364	0.45679
413	0.45841	713	0.02445	1363	0.4584
412	0.43588	712	0.02473	1362	0.46018
411	0.41454	711	0.02474	1361	0.46191
410	0.39448	710	0.02505	1360	0.46373
409	0.37541	709	0.02541	1359	0.4656
408	0.35726	708	0.02549	1358	0.46739
407	0.33964	707	0.02595	1357	0.46899
406	0.32284	706	0.02608	1356	0.47077
405	0.30688	705	0.0265	1355	0.47251
404	0.29145	704	0.02686	1354	0.47424
403	0.27673	703	0.02683	1353	0.47599
402	0.26283	702	0.02717	1352	0.47795
401	0.24997	701	0.02759	1351	0.47969
400	0.23795	700	0.02765	1350	0.48152
399	0.22671	699	0.02805	1349	0.48323
398	0.21648	698	0.0283	1348	0.48511
397	0.20722	697	0.02857	1347	0.48699
396	0.19866	696	0.02899	1346	0.48894
395	0.19096	695	0.02925	1345	0.49084
394	0.18416	694	0.02952	1344	0.49272
393	0.17819	693	0.02981	1343	0.49462
392	0.17303	692	0.03038	1342	0.4965
391	0.16855	691	0.03048	1341	0.49847
390	0.1649	690	0.03075	1340	0.50049
389	0.16189	689	0.03105	1339	0.50252
388	0.15949	688	0.0313	1338	0.50456
387	0.1576	687	0.03165	1337	0.50652
386	0.15616	686	0.03209	1336	0.50836
385	0.15504	685	0.03237	1335	0.51049
384	0.15387	684	0.03281	1334	0.51248
383	0.15259	683	0.03308	1333	0.51463
382	0.15102	682	0.03352	1332	0.51656
381	0.14896	681	0.03382	1331	0.5187
380	0.14638	680	0.03408	1330	0.52069
379	0.14329	679	0.03467	1329	0.52271
378	0.13976	678	0.03496	1328	0.52491
377	0.13592	677	0.03537	1327	0.52705
376	0.13185	676	0.03595	1326	0.52909
375	0.12765	675	0.03618	1325	0.53109
374	0.12368	674	0.03638	1324	0.53325
373	0.11977	673	0.03711	1323	0.53527
372	0.11623	672	0.03744	1322	0.5375
371	0.11306	671	0.03773	1321	0.53963
370	0.1102	670	0.03819	1320	0.54182
369	0.10763	669	0.03874	1319	0.54399
368	0.10559	668	0.03925	1318	0.546
367	0.10392	667	0.03981	1317	0.54837
366	0.10277	666	0.04021	1316	0.55038
365	0.10202	665	0.04047	1315	0.55261
364	0.10179	664	0.04107	1314	0.55475
363	0.102	663	0.04152	1313	0.557
362	0.1028	662	0.04206	1312	0.55925
361	0.1041	661	0.04248	1311	0.56131
360	0.1058	660	0.04308	1310	0.56341
359	0.10799	659	0.04361	1309	0.56584
358	0.11048	658	0.04407	1308	0.56803
357	0.11341	657	0.04466	1307	0.57026
356	0.11672	656	0.04521	1306	0.57242
355	0.12057	655	0.04567	1305	0.57472
354	0.12547	654	0.0462	1304	0.57692
353	0.13144	653	0.04682	1303	0.57908
352	0.1385	652	0.04728	1302	0.58154
351	0.14648	651	0.04791	1301	0.58361
350	0.15475	650	0.04858	1300	0.58592
349	0.1622	649	0.04918	1299	0.58822
348	0.16592	648	0.04983	1298	0.59039
347	0.16459	647	0.0504	1297	0.59271
346	0.15843	646	0.05123	1296	0.59496
345	0.14781	645	0.05196	1295	0.59717
344	0.13473	644	0.05255	1294	0.59936
343	0.12161	643	0.05316	1293	0.60186
342	0.10896	642	0.0539	1292	0.60394
341	0.09807	641	0.05442	1291	0.60617
340	0.08899	640	0.05526	1290	0.6087
339	0.08108	639	0.05608	1289	0.6109
338	0.07454	638	0.057	1288	0.61309
337	0.06937	637	0.05761	1287	0.6155
336	0.06497	636	0.05841	1286	0.6177
335	0.06133	635	0.05917	1285	0.62007
334	0.05824	634	0.06006	1284	0.62227
333	0.05562	633	0.06092	1283	0.62473
332	0.05355	632	0.06182	1282	0.627
331	0.05176	631	0.06255	1281	0.62931
330	0.05027	630	0.06338	1280	0.63169
329	0.04918	629	0.0643	1279	0.634
328	0.04831	628	0.06517	1278	0.6362
327	0.04766	627	0.0662	1277	0.6387
326	0.04738	626	0.06704	1276	0.64095
325	0.04716	625	0.06816	1275	0.64332
324	0.04722	624	0.06915	1274	0.64561
323	0.04754	623	0.07006	1273	0.64796
322	0.04812	622	0.0712	1272	0.65017
321	0.04887	621	0.07201	1271	0.65267
320	0.04998	620	0.07325	1270	0.65492
319	0.05125	619	0.07419	1269	0.65725
318	0.05282	618	0.07557	1268	0.65968
317	0.05473	617	0.07657	1267	0.66177
316	0.05677	616	0.07758	1266	0.66425
315	0.05915	615	0.07884	1265	0.66654
314	0.0616	614	0.08014	1264	0.66897
313	0.06425	613	0.0814	1263	0.67134
312	0.06718	612	0.08275	1262	0.67368
311	0.07019	611	0.084	1261	0.67596
310	0.07342	610	0.08529	1260	0.67823
309	0.07662	609	0.08662	1259	0.68067
308	0.08013	608	0.08797	1258	0.683
307	0.08371	607	0.08946	1257	0.68526
306	0.08736	606	0.09085	1256	0.68773
305	0.09107	605	0.09251	1255	0.69001
304	0.09489	604	0.09386	1254	0.69235
303	0.09853	603	0.09547	1253	0.69467
302	0.1022	602	0.097	1252	0.69712
301	0.10583	601	0.09864	1251	0.69949
300	0.1093	600	0.1003	1250	0.70175
--	--	599	0.10191	1249	0.70405
--	--	598	0.10373	1248	0.70629
--	--	597	0.10557	1247	0.70871
--	--	596	0.10724	1246	0.71105
--	--	595	0.10922	1245	0.7137
--	--	594	0.11113	1244	0.71589
--	--	593	0.11319	1243	0.71832
--	--	592	0.11519	1242	0.7206
--	--	591	0.11707	1241	0.72313
--	--	590	0.1193	1240	0.72533
--	--	589	0.12145	1239	0.72773
--	--	588	0.12362	1238	0.73005
--	--	587	0.12583	1237	0.73244
--	--	586	0.12822	1236	0.73475
--	--	585	0.13071	1235	0.73716
--	--	584	0.13301	1234	0.73935
--	--	583	0.13569	1233	0.74195
--	--	582	0.13848	1232	0.74458
--	--	581	0.14096	1231	0.74681
--	--	580	0.14389	1230	0.74904
--	--	579	0.14673	1229	0.75152
--	--	578	0.14949	1228	0.75372
--	--	577	0.15248	1227	0.75614
--	--	576	0.15558	1226	0.75861
--	--	575	0.15899	1225	0.76084
--	--	574	0.16201	1224	0.76333
--	--	573	0.16559	1223	0.76575
--	--	572	0.16899	1222	0.76777
--	--	571	0.17249	1221	0.77019
--	--	570	0.17606	1220	0.77285
--	--	569	0.17997	1219	0.77516
--	--	568	0.18385	1218	0.77732
--	--	567	0.18795	1217	0.77976
--	--	566	0.19214	1216	0.78204
--	--	565	0.19648	1215	0.78422
--	--	564	0.20058	1214	0.78691
--	--	563	0.2052	1213	0.78897
--	--	562	0.20999	1212	0.79141
--	--	561	0.21468	1211	0.7938
--	--	560	0.21965	1210	0.79604
--	--	559	0.22486	1209	0.79823
--	--	558	0.23003	1208	0.80063
--	--	557	0.23572	1207	0.80281
--	--	556	0.24123	1206	0.8049
--	--	555	0.24718	1205	0.80736
--	--	554	0.25325	1204	0.80976
--	--	553	0.25961	1203	0.81186
--	--	552	0.26581	1202	0.81408
--	--	551	0.27251	1201	0.81644
--	--	550	0.27933	1200	0.8185
--	--	549	0.28647	1199	0.8211
--	--	548	0.29374	1198	0.82321
--	--	547	0.30136	1197	0.82539
--	--	546	0.30927	1196	0.82751
--	--	545	0.31718	1195	0.82981
--	--	544	0.3253	1194	0.83205
--	--	543	0.33428	1193	0.83414
--	--	542	0.34289	1192	0.83645
--	--	541	0.35221	1191	0.83847
--	--	540	0.36146	1190	0.84071
--	--	539	0.37099	1189	0.84299
--	--	538	0.38114	1188	0.84512
--	--	537	0.3916	1187	0.84718
--	--	536	0.40193	1186	0.84947
--	--	535	0.41249	1185	0.85158
--	--	534	0.42419	1184	0.85369
--	--	533	0.43521	1183	0.85582
--	--	532	0.44718	1182	0.85804
--	--	531	0.4589	1181	0.86006
--	--	530	0.4713	1180	0.86226
--	--	529	0.4841	1179	0.86418
--	--	528	0.49662	1178	0.8665
--	--	527	0.50964	1177	0.86859
--	--	526	0.52326	1176	0.87055
--	--	525	0.53668	1175	0.87279
--	--	524	0.55042	1174	0.87458
--	--	523	0.56441	1173	0.87686
--	--	522	0.57861	1172	0.8789
--	--	521	0.59291	1171	0.88067
--	--	520	0.60733	1170	0.88291
--	--	519	0.62216	1169	0.88491
--	--	518	0.63712	1168	0.88673
--	--	517	0.65155	1167	0.88881
--	--	516	0.66643	1166	0.89038
--	--	515	0.6813	1165	0.89257
--	--	514	0.69617	1164	0.8945
--	--	513	0.71105	1163	0.89635
--	--	512	0.72579	1162	0.89862
--	--	511	0.74054	1161	0.90047
--	--	510	0.75524	1160	0.90265
--	--	509	0.76934	1159	0.90417
--	--	508	0.7838	1158	0.90609
--	--	507	0.798	1157	0.90805
--	--	506	0.81174	1156	0.90979
--	--	505	0.82505	1155	0.91125
--	--	504	0.83821	1154	0.91318
--	--	503	0.85134	1153	0.91515
--	--	502	0.86363	1152	0.91664
--	--	501	0.8755	1151	0.9185
--	--	500	0.88748	1150	0.9203
--	--	499	0.89844	1149	0.92204
--	--	498	0.90936	1148	0.92368
--	--	497	0.91932	1147	0.92543
--	--	496	0.92913	1146	0.92729
--	--	495	0.93839	1145	0.929
--	--	494	0.94678	1144	0.93067
--	--	493	0.95472	1143	0.93226
--	--	492	0.96203	1142	0.9342
--	--	491	0.96881	1141	0.93599
--	--	490	0.97468	1140	0.93755
--	--	489	0.98022	1139	0.93941
--	--	488	0.98507	1138	0.94122
--	--	487	0.98924	1137	0.9427
--	--	486	0.99258	1136	0.94452
--	--	485	0.99537	1135	0.94597
--	--	484	0.99758	1134	0.94779
--	--	483	0.99911	1133	0.94928
--	--	482	0.99993	1132	0.95085
--	--	481	1	1131	0.95241
--	--	480	0.99962	1130	0.95369
--	--	479	0.99859	1129	0.95539
--	--	478	0.99704	1128	0.95671
--	--	477	0.99453	1127	0.95828
--	--	476	0.99205	1126	0.95977
--	--	475	0.98852	1125	0.96096
--	--	474	0.98473	1124	0.96247
--	--	473	0.98031	1123	0.96408
--	--	472	0.97529	1122	0.96506
--	--	471	0.97007	1121	0.96633
--	--	470	0.96416	1120	0.9675
--	--	469	0.95787	1119	0.96866
--	--	468	0.95121	1118	0.96994
--	--	467	0.94438	1117	0.97128
--	--	466	0.93678	1116	0.9724
--	--	465	0.92958	1115	0.97346
--	--	464	0.92151	1114	0.97451
--	--	463	0.91339	1113	0.97594
--	--	462	0.90489	1112	0.97672
--	--	461	0.89611	1111	0.97789
--	--	460	0.88755	1110	0.97874
--	--	459	0.87861	1109	0.97976
--	--	458	0.86944	1108	0.98095
--	--	457	0.86039	1107	0.98203
--	--	456	0.85129	1106	0.98281
--	--	455	0.84182	1105	0.98384
--	--	454	0.83256	1104	0.98428
--	--	453	0.82351	1103	0.98536
--	--	452	0.81417	1102	0.98615
--	--	451	0.8049	1101	0.98708
--	--	450	0.7959	1100	0.98805
--	--	449	0.78689	1099	0.9885
--	--	448	0.77795	1098	0.98944
--	--	447	0.76873	1097	0.99
--	--	446	0.76006	1096	0.99067
--	--	445	0.75054	1095	0.99138
--	--	444	0.74163	1094	0.99248
--	--	443	0.73269	1093	0.99309
--	--	442	0.7235	1092	0.9935
--	--	441	0.7141	1091	0.99393
--	--	440	0.70482	1090	0.99482
--	--	439	0.69517	1089	0.99526
--	--	438	0.68553	1088	0.99546
--	--	437	0.67537	1087	0.99604
--	--	436	0.66539	1086	0.99639
--	--	435	0.65497	1085	0.99725
--	--	434	0.6441	1084	0.99706
--	--	433	0.63345	1083	0.99781
--	--	432	0.62233	1082	0.998
--	--	431	0.61122	1081	0.9985
--	--	430	0.60006	1080	0.99888
--	--	429	0.58838	1079	0.99856
--	--	428	0.5771	1078	0.99914
--	--	427	0.5658	1077	0.99891
--	--	426	0.55442	1076	0.99925
--	--	425	0.54304	1075	0.9992
--	--	424	0.53189	1074	0.99961
--	--	423	0.52097	1073	0.9996
--	--	422	0.51015	1072	0.99966
--	--	421	0.49937	1071	0.99985
--	--	420	0.48913	1070	1
--	--	419	0.47936	1069	0.99993
--	--	418	0.46959	1068	0.99963
--	--	417	0.45956	1067	0.99963
--	--	416	0.45045	1066	0.99962
	--	415	0.44193	1065	0.99943
	--	414	0.43331	1064	0.99911
	--	413	0.42489	1063	0.9992
	--	412	0.41688	1062	0.99866
	--	411	0.40882	1061	0.99859
	--	410	0.40179	1060	0.99816
	--	409	0.39489	1059	0.99784
	--	408	0.38764	1058	0.9973
	--	407	0.38108	1057	0.99712
	--	406	0.37497	1056	0.99676
	--	405	0.36877	1055	0.99651
	--	404	0.36278	1054	0.99607
	--	403	0.35738	1053	0.99536
	--	402	0.35159	1052	0.9949
	--	401	0.34622	1051	0.99421
		400	0.34133	1050	0.99355
		399	0.33666	1049	0.99309
		398	0.33182	1048	0.99256
		397	0.32705	1047	0.99188
		396	0.32279	1046	0.99086
		395	0.31876	1045	0.99029
		394	0.31447	1044	0.98953
		393	0.3109	1043	0.98886
		392	0.30698	1042	0.98785
		391	0.30355	1041	0.98712
		390	0.30004	1040	0.98627
		389	0.29658	1039	0.98515
		388	0.29345	1038	0.98448
		387	0.29042	1037	0.98345
		386	0.28747	1036	0.98241
		385	0.28451	1035	0.9815
		384	0.28173	1034	0.98051
		383	0.27896	1033	0.97938
		382	0.27658	1032	0.97814
		381	0.27396	1031	0.97709
		380	0.2718	1030	0.97564
		379	0.26953	1029	0.97473
		378	0.26718	1028	0.97347
		377	0.26509	1027	0.97231
		376	0.26351	1026	0.97075
		375	0.26148	1025	0.9696
		374	0.25959	1024	0.9684
		373	0.25793	1023	0.96692
		372	0.25662	1022	0.96528
		371	0.255	1021	0.96392
		370	0.25366	1020	0.96284
		369	0.25168	1019	0.96116
		368	0.25016	1018	0.95974
		367	0.24894	1017	0.95814
		366	0.24767	1016	0.95648
		365	0.24603	1015	0.95508
		364	0.2447	1014	0.95339
		363	0.2433	1013	0.95152
		362	0.24209	1012	0.95027
		361	0.24079	1011	0.94832
		360	0.23944	1010	0.94672
		359	0.238	1009	0.9449
		358	0.23664	1008	0.9431
		357	0.23527	1007	0.94139
		356	0.23305	1006	0.93976
		355	0.23197	1005	0.93766
		354	0.23051	1004	0.93593
		353	0.22851	1003	0.93393
		352	0.22648	1002	0.93211
		351	0.22456	1001	0.93045
		350	0.22234	1000	0.92827
		349	0.2194	999	0.92619
		348	0.21788	998	0.92417
		347	0.21534	997	0.92226
		346	0.21304	996	0.92024
		345	0.20897	995	0.91804
		344	0.20645	994	0.91595
		343	0.20282	993	0.9137
		342	0.19984	992	0.91147
		341	0.19635	991	0.90929
		340	0.19278	990	0.90735
		339	0.18854	989	0.90513
		338	0.18435	988	0.90303
		337	0.1802	987	0.90051
		336	0.17614	986	0.89814
		335	0.17203	985	0.89589
		334	0.16757	984	0.89354
		333	0.16319	983	0.89125
		332	0.15956	982	0.88882
		331	0.15469	981	0.88639
		330	0.15182	980	0.8839
		329	0.14693	979	0.88164
		328	0.14472	978	0.87913
		327	0.14302	977	0.87658
		326	0.14195	976	0.87386
		325	0.14141	975	0.87142
		324	0.14291	974	0.86878
		323	0.14281	973	0.8664
		322	0.14531	972	0.86382
		321	0.14758	971	0.86131
		320	0.15202	970	0.85871
		319	0.15483	969	0.85622
		318	0.15986	968	0.85336
		317	0.16487	967	0.85082
		316	0.17062	966	0.84829
		315	0.17575	965	0.84544
		314	0.18185	964	0.84292
		313	0.1887	963	0.84018
		312	0.1958	962	0.83708
		311	0.2028	961	0.83443
		310	0.20973	960	0.83188
		309	0.21737	959	0.82895
		308	0.22423	958	0.8263
		307	0.23228	957	0.82355
		306	0.24002	956	0.82072
		305	0.24776	955	0.81778
		304	0.25519	954	0.81513
		303	0.26231	953	0.8124
		302	0.26986	952	0.80946
		301	0.27724	951	0.80651
		300	0.28332	950	0.80388
				949	0.80088
				948	0.79812
				947	0.79532
				946	0.7923
				945	0.7895
				944	0.78653
				943	0.78381
				942	0.78093
				941	0.77788
				940	0.77506
				939	0.77193
				938	0.76904
				937	0.76611
				936	0.76294
				935	0.75998
				934	0.75686
				933	0.75397
				932	0.75073
				931	0.74771
				930	0.74498
				929	0.74163
				928	0.73878
				927	0.73556
				926	0.73261
				925	0.72973
				924	0.72661
				923	0.7232
				922	0.72033
				921	0.71722
				920	0.71426
				919	0.71112
				918	0.70787
				917	0.70484
				916	0.70157
				915	0.69841
				914	0.69518
				913	0.69227
				912	0.68919
				911	0.68599
				910	0.68296
				909	0.67975
				908	0.67637
				907	0.6735
				906	0.6702
				905	0.66707
				904	0.66395
				903	0.66089
				902	0.65746
				901	0.65453
				900	0.65147
				899	0.64816
				898	0.64486
				897	0.6421
				896	0.63881
				895	0.63559
				894	0.63268
				893	0.6294
				892	0.62615
				891	0.62326
				890	0.62
				889	0.61675
				888	0.61374
				887	0.61079
				886	0.60756
				885	0.60461
				884	0.60136
				883	0.59821
				882	0.59527
				881	0.59217
				880	0.58894
				879	0.58571
				878	0.58275
				877	0.5796
				876	0.57659
				875	0.57372
				874	0.57037
				873	0.56752
				872	0.56452
				871	0.56137
				870	0.55842
				869	0.5554
				868	0.55235
				867	0.5494
				866	0.54618
				865	0.54339
				864	0.54033
				863	0.53731
				862	0.53451
				861	0.53147
				860	0.52847
				859	0.52563
				858	0.52263
				857	0.5197
				856	0.51691
				855	0.51389
				854	0.51092
				853	0.50805
				852	0.50529
				851	0.50237
				850	0.49949
				849	0.49658
				848	0.49361
				847	0.49085
				846	0.48809
				845	0.48535
				844	0.48266
				843	0.47986
				842	0.47694
				841	0.47403
				840	0.47139
				839	0.46863
				838	0.466
				837	0.46333
				836	0.46054
				835	0.45773
				834	0.45511
				833	0.45235
				832	0.44958
				831	0.4471
				830	0.44431
				829	0.44182
				828	0.43916
				827	0.43652
				826	0.43381
				825	0.43128
				824	0.42878
				823	0.42621
				822	0.42365
				821	0.42117
				820	0.41846
				819	0.416
				818	0.41359
				817	0.41096
				816	0.40823
				815	0.40611
				814	0.40379
				813	0.40132
				812	0.399
				811	0.3964
				810	0.39399
				809	0.39169
				808	0.38926
				807	0.38689
				806	0.38476
				805	0.38233
				804	0.37979
				803	0.37771
				802	0.37582
				801	0.37328
				800	0.37111
				799	0.37136
				798	0.369
				797	0.3666
				796	0.36451
				795	0.3622
				794	0.36003
				793	0.35784
				792	0.35576
				791	0.35353
				790	0.35133
				789	0.34915
				788	0.34719
				787	0.34495
				786	0.34289
				785	0.34084
				784	0.33873
				783	0.33662
				782	0.33455
				781	0.33241
				780	0.3304
				779	0.3285
				778	0.32662
				777	0.3245
				776	0.32266
				775	0.32067
				774	0.31857
				773	0.31678
				772	0.31489
				771	0.31291
				770	0.31108
				769	0.30932
				768	0.30723
				767	0.30545
				766	0.30371
				765	0.30185
				764	0.30034
				763	0.29843
				762	0.2966
				761	0.29474
				760	0.29317
				759	0.29154
				758	0.28975
				757	0.28797
				756	0.2863
				755	0.28453
				754	0.28308
				753	0.28138
				752	0.27985
				751	0.27806
				750	0.27656
				749	0.27483
				748	0.27318
				747	0.27172
				746	0.2702
				745	0.26879
				744	0.26689
				743	0.26561
				742	0.26411
				741	0.26268
				740	0.26132
				739	0.25968
				738	0.25827
				737	0.25685
				736	0.25559
				735	0.25422
				734	0.25267
				733	0.25134
				732	0.25003
				731	0.24872
				730	0.24736
				729	0.24573
				728	0.24472
				727	0.24347
				726	0.24217
				725	0.24091
				724	0.23964
				723	0.23845
				722	0.23729
				721	0.23594
				720	0.23482
				719	0.23369
				718	0.23233
				717	0.23125
				716	0.23005
				715	0.22874
				714	0.22749
				713	0.22675
				712	0.22562
				711	0.22443
				710	0.22343
				709	0.22226
				708	0.22126
				707	0.2201
				706	0.21902
				705	0.21807
				704	0.21718
				703	0.21611
				702	0.21506
				701	0.21424
				700	0.21321
				699	0.21215
				698	0.21137
				697	0.21026
				696	0.2094
				695	0.20856
				694	0.2075
				693	0.20674
				692	0.20569
				691	0.20486
				690	0.20403
				689	0.20312
				688	0.20234
				687	0.20159
				686	0.20073
				685	0.19984
				684	0.19912
				683	0.19824
				682	0.19732
				681	0.19663
				680	0.19588
				679	0.19481
				678	0.19433
				677	0.19382
				676	0.19312
				675	0.19208
				674	0.19136
				673	0.19078
				672	0.18997
				671	0.1894
				670	0.18817
				669	0.18771
				668	0.18725
				667	0.18658
				666	0.18596
				665	0.18534
				664	0.18474
				663	0.18416
				662	0.18345
				661	0.1828
				660	0.18216
				659	0.18156
				658	0.18091
				657	0.18028
				656	0.17969
				655	0.17917
				654	0.1786
				653	0.17801
				652	0.17743
				651	0.17684
				650	0.17631
				649	0.17575
				648	0.1752
				647	0.17462
				646	0.17404
				645	0.17354
				644	0.17322
				643	0.17269
				642	0.17204
				641	0.17135
				640	0.171
				639	0.17062
				638	0.17003
				637	0.16943
				636	0.16889
				635	0.16827
				634	0.16789
				633	0.16749
				632	0.16685
				631	0.16637
				630	0.16601
				629	0.16535
				628	0.16477
				627	0.16426
				626	0.1638
				625	0.1633
				624	0.16269
				623	0.16243
				622	0.16202
				621	0.16128
				620	0.16065
				619	0.16026
				618	0.15986
				617	0.15921
				616	0.15867
				615	0.15842
				614	0.15782
				613	0.15744
				612	0.15675
				611	0.1563
				610	0.15626
				609	0.15562
				608	0.15488
				607	0.15419
				606	0.15368
				605	0.15309
				604	0.15258
				603	0.15244
				602	0.15182
				601	0.15146
				600	0.15109
				599	0.15068
				598	0.15028
				597	0.14946
				596	0.14858
				595	0.14841
				594	0.14796
				593	0.14762
				592	0.1473
				591	0.14645
				590	0.14591
				589	0.14543
				588	0.14499
				587	0.14473
				586	0.14446
				585	0.14366
				584	0.14354
				583	0.14297
				582	0.14206
				581	0.14186
				580	0.14143
				579	0.14128
				578	0.14083
				577	0.14036
				576	0.13991
				575	0.13938
				574	0.13912
				573	0.13878
				572	0.13825
				571	0.13803
				570	0.13769
				569	0.13712
				568	0.13676
				567	0.13628
				566	0.13554
				565	0.13565
				564	0.13557
				563	0.13499
				562	0.13448
				561	0.13405
				560	0.13355
				559	0.13319
				558	0.13278
				557	0.13224
				556	0.13195
				555	0.13135
				554	0.13085
				553	0.13042
				552	0.12999
				551	0.12934
				550	0.12882
				549	0.12826
				548	0.1276
				547	0.12712
				546	0.12646
				545	0.12584
				544	0.12517
				543	0.12446
				542	0.12377
				541	0.12302
				540	0.12227
				539	0.12165
				538	0.12088
				537	0.11986
				536	0.1192
				535	0.11842
				534	0.11759
				533	0.11682
				532	0.11606
				531	0.11523
				530	0.11423
				529	0.11339
				528	0.1126
				527	0.11177
				526	0.11085
				525	0.10995
				524	0.10908
				523	0.10811
				522	0.10729
				521	0.10629
				520	0.10527
				519	0.10449
				518	0.10351
				517	0.10264
				516	0.10176
				515	0.10089
				514	0.10003
				513	0.09913
				512	0.09834
				511	0.09753
				510	0.09658
				509	0.09577
				508	0.09495
				507	0.09412
				506	0.09324
				505	0.09247
				504	0.09172
				503	0.09096
				502	0.09027
				501	0.0895
				500	0.08862
				499	0.08781
				498	0.08718
				497	0.08656
				496	0.08589
				495	0.08531
				494	0.08456
				493	0.08399
				492	0.0834
				491	0.08277
				490	0.08216
				489	0.08168
				488	0.08113
				487	0.08066
				486	0.08024
				485	0.07972
				484	0.07909
				483	0.07903
				482	0.07836
				481	0.07778
				480	0.07767
				479	0.0771
				478	0.07689
				477	0.07682
				476	0.07611
				475	0.07611
				474	0.07539
				473	0.07534
				472	0.07511
				471	0.07457
				470	0.07446
				469	0.07439
				468	0.074
				467	0.07373
				466	0.07357
				465	0.07276
				464	0.07297
				463	0.07281
				462	0.07271
				461	0.07249
				460	0.07237
				459	0.0723
				458	0.07211
				457	0.07181
				456	0.07162
				455	0.07143
				454	0.07128
				453	0.07118
				452	0.07102
				451	0.07088
				450	0.07101
				449	0.07103
				448	0.07085
				447	0.0711
				446	0.07113
				445	0.07138
				444	0.07142
				443	0.07147
				442	0.07162
				441	0.07221
				440	0.07182
				439	0.0727
				438	0.07338
				437	0.074
				436	0.07485
				435	0.07567
				434	0.07639
				433	0.07724
				432	0.07814
				431	0.07918
				430	0.08021
				429	0.08124
				428	0.08241
				427	0.08354
				426	0.08484
				425	0.08615
				424	0.08749
				423	0.08889
				422	0.09027
				421	0.09174
				420	0.0931
				419	0.09481
				418	0.09624
				417	0.09763
				416	0.0991
				415	0.10065
				414	0.1019
				413	0.10326
				412	0.10484
				411	0.10632
				410	0.10773
				409	0.10907
				408	0.11054
				407	0.11191
				406	0.11339
				405	0.11454
				404	0.11585
				403	0.11707
				402	0.11848
				401	0.11974
				400	0.12098
				399	0.12217
				398	0.12329
				397	0.12459
				396	0.12572
				395	0.12688
				394	0.12801
				393	0.12893
				392	0.13014
				391	0.13137
				390	0.13241
				389	0.13334
				388	0.13466
				387	0.13563
				386	0.13679
				385	0.13777
				384	0.13872
				383	0.13993
				382	0.14093
				381	0.14214
				380	0.14328
				379	0.1443
				378	0.14535
				377	0.14649
				376	0.14775
				375	0.14891
				374	0.15012
				373	0.1513
				372	0.15236
				371	0.15376
				370	0.15477
				369	0.15604
				368	0.1573
				367	0.15833
				366	0.15939
				365	0.1606
				364	0.16179
				363	0.16252
				362	0.16341
				361	0.1645
				360	0.16558
				359	0.16639
				358	0.16716
				357	0.16802
				356	0.16875
				355	0.16951
				354	0.17091
				353	0.17172
				352	0.17299
				351	0.17425
				350	0.17589
				349	0.17657
				348	0.17825
				347	0.17996
				346	0.1823
				345	0.18396
				344	0.18606
				343	0.18774
				342	0.18979
				341	0.19185
				340	0.19359
				339	0.19524
				338	0.19728
				337	0.19919
				336	0.20106
				335	0.2032
				334	0.20504
				333	0.20694
				332	0.20899
				331	0.21106
				330	0.21342
				329	0.21523
				328	0.21738
				327	0.21965
				326	0.22216
				325	0.22441
				324	0.22708
				323	0.22949
				322	0.23208
				321	0.23473
				320	0.2376
				319	0.24051
				318	0.24316
				317	0.24654
				316	0.24964
				315	0.25332
				314	0.25666
				313	0.26054
				312	0.26466
				311	0.26849
				310	0.27274
				309	0.2775
				308	0.28236
				307	0.28748
				306	0.2929
				305	0.29893
				304	0.30487
				303	0.31148
				302	0.31827
				301	0.32573
				300	0.33337

## Sheet: Fig. 3
Fig. 3: Tunable plasmonic properties and SERS performance of pc-AuAg NSs
(a) Extinction spectra (bottom) and photographs (top) of aqueous suspensions of Ag@Au NCs synthesized with different volumes of 1 mM HAuCl4																			(b) Extinction spectra of the corresponding pc-AuAg NSs made with different volumes of 1 mM HAuCl4 (left to right: 1.2, 1.0, 0.8, 0.6, 0.4, 0.3, 0.2, and 0.1 mL). The structural evolution of pc-AuAg NSs with the increasing pore number is schematically shown on the top.																	(c) (i) Calculated extinction cross-section (σExt) spectra and (ii) near-field (lg(|E|/|E0|)) distribution at the plasmon resonance wavelength (λ) of pc-AuAg NSs with representative pore number (N) and diameter (d) denoted as (N, d, λ)
0		0.1 mL		0.2 mL		0.3 mL		0.4 mL		0.6 mL		0.8 mL		1.0 mL		1.2 mL			787 nm		822 nm		863 nm		945 nm		1070 nm		1156 nm		1259 nm		1400 nm			(0,0, 733 nm)		(1,5 nm, 755 nm)		(4, 5 nm, 834 nm)		(9, 6 nm, 1123 nm)		(5, 7.5 nm, 1402 nm)		(9, 7.5 nm, 1680 nm)
Wavelength (nm)	Extinction (arb. units)	Wavelength (nm)	Extinction (arb. units)	Wavelength (nm)	Extinction (arb. units)	Wavelength (nm)	Extinction (arb. units)	Wavelength (nm)	Extinction (arb. units)	Wavelength (nm)	Extinction (arb. units)	Wavelength (nm)	Extinction (arb. units)	Wavelength (nm)	Extinction (arb. units)	Wavelength (nm)	Extinction (arb. units)		Wavelength (nm)	Extinction (arb. units)	Wavelength (nm)	Extinction (arb. units)	Wavelength (nm)	Extinction (arb. units)	Wavelength (nm)	Extinction (arb. units)	Wavelength (nm)	Extinction (arb. units)	Wavelength (nm)	Extinction (arb. units)	Wavelength (nm)	Extinction (arb. units)	Wavelength (nm)	Extinction (arb. units)		Wavelength (nm)	σExt (×104, nm2)	Wavelength (nm)	σExt (×104, nm2)	Wavelength (nm)	σExt (×104, nm2)	Wavelength (nm)	σExt (×104, nm2)	Wavelength (nm)	σExt (×104, nm2)	Wavelength (nm)	σExt (×104, nm2)
800	-0.00481	1100	0.000144059	1100	7.47128e-05	1100	0.0001545	1100	0.00040824	1100	3.90495e-05	1100	0.00124	1100	0.00022499	1100	0.0002592		1750	0.09229	1750	0.05476	1750	0.01754	1750	0.04461	1750	0.10541	1750	0.15378	1750	0.25315	1750	0.78995
799	0.000678013	1099	0.00018603	1099	7.30475e-05	1099	0.0001875	1099	0.000416745	1099	0.000121669	1099	0.00126	1099	0.00017731	1099	0.000156185		1749	0.1099	1749	0.06233	1749	0.01784	1749	0.03914	1749	0.10631	1749	0.14976	1749	0.25733	1749	0.76734
798	0.000683548	1098	0.000109768	1098	6.27773e-05	1098	0.000112899	1098	0.000385155	1098	7.25141e-05	1098	0.00117	1098	0.000119142	1098	9.41544e-05		1748	0.09453	1748	0.06325	1748	0.01731	1748	0.04724	1748	0.10741	1748	0.16276	1748	0.26634	1748	0.83409		300	7.56938e-15	300	7.26517e-15	300	6.40122e-15	300	3.74341e-15	300	4.83608e-15	300	2.12641e-15
797	0.000696001	1097	0.000212	1097	0.000119799	1097	0.0002325	1097	0.00049329	1097	8.17592e-05	1097	0.00129	1097	0.00026373	1097	0.0002384		1747	0.10742	1747	0.05676	1747	0.01781	1747	0.04678	1747	0.10893	1747	0.15805	1747	0.26419	1747	0.80131		320	7.40171e-15	320	7.08841e-15	325	6.1227e-15	325	3.52583e-15	325	4.57957e-15	325	1.98738e-15
796	0.000694617	1096	0.00016707	1096	0.00013133	1096	0.00018	1096	0.0004374	1096	0.0001716	1096	0.00124	1096	0.000139806	1096	0.0001984		1746	0.11242	1746	0.07059	1746	0.01802	1746	0.05075	1746	0.11024	1746	0.16438	1746	0.27112	1746	0.80628		340	6.99387e-15	340	6.6953e-15	350	5.747e-15	350	3.27941e-15	350	4.26541e-15	350	1.84348e-15
795	0.000700152	1095	0.00021	1095	0.000140909	1095	0.0003285	1095	0.00050544	1095	9.86957e-05	1095	0.00148	1095	0.00026969	1095	8.72238e-05		1745	0.09804	1745	0.07052	1745	0.01843	1745	0.05929	1745	0.11146	1745	0.17677	1745	0.26694	1745	0.78043		360	6.79734e-15	360	6.49171e-15	375	5.58016e-15	375	3.13279e-15	375	4.12308e-15	375	1.75807e-15
794	0.000697385	1094	0.000190944	1094	0.00016536	1094	0.000183	1094	0.000460485	1094	6.91423e-05	1094	0.00156	1094	0.00028906	1094	0.0002128		1744	0.09376	1744	0.07088	1744	0.01815	1744	0.04516	1744	0.11249	1744	0.17111	1744	0.27156	1744	0.79935		380	6.72989e-15	380	6.40925e-15	400	5.40082e-15	400	2.98973e-15	400	3.95805e-15	400	1.66824e-15
793	0.000716757	1093	0.00019437	1093	0.000138365	1093	0.00021	1093	0.000414315	1093	5.32971e-05	1093	0.00141	1093	0.00021903	1093	2.52939e-05		1743	0.10596	1743	0.07382	1743	0.01837	1743	0.05631	1743	0.11355	1743	0.16475	1743	0.27219	1743	0.79943		400	6.58807e-15	400	6.2591e-15	425	5.1131e-15	425	2.81771e-15	425	3.73951e-15	425	1.57314e-15
792	0.000708454	1092	0.000126848	1092	0.0001058	1092	0.00018	1092	0.000363285	1092	0.0001599	1092	0.00128	1092	0.00011707	1092	0.000114792		1742	0.09764	1742	0.05912	1742	0.01801	1742	0.04759	1742	0.11448	1742	0.16855	1742	0.28037	1742	0.8454		420	6.33272e-15	420	6.01059e-15	450	4.7224e-15	450	2.62155e-15	450	3.49163e-15	450	1.48434e-15
791	0.000713989	1091	0.000174618	1091	9.63219e-05	1091	0.0002445	1091	0.00032319	1091	9.69017e-05	1091	0.00135	1091	0.00015347	1091	0.0001712		1741	0.09953	1741	0.0628	1741	0.01822	1741	0.04269	1741	0.11518	1741	0.17018	1741	0.26537	1741	0.81401		440	5.97678e-15	440	5.67568e-15	475	4.27136e-15	475	2.42163e-15	475	3.21458e-15	475	1.39923e-15
790	0.000712606	1090	0.000154634	1090	0.000109405	1090	7.67235e-05	1090	0.00043011	1090	0.0001443	1090	0.0014	1090	0.0002682	1090	0.0001632		1740	0.1006	1740	0.06447	1740	0.01791	1740	0.04496	1740	0.11674	1740	0.17624	1740	0.27205	1740	0.81605		460	5.4777e-15	460	5.21848e-15	500	3.86475e-15	500	2.32614e-15	500	3.09946e-15	500	1.43273e-15
789	0.000719524	1089	0.000192828	1089	0.000142657	1089	0.000216	1089	0.000373005	1089	3.6742e-05	1089	0.00151	1089	0.00023542	1089	0.00013094		1739	0.09767	1739	0.05885	1739	0.0179	1739	0.04213	1739	0.11769	1739	0.17002	1739	0.26832	1739	0.82252		480	4.9851e-15	480	4.77568e-15	525	4.07716e-15	525	2.44241e-15	525	3.50236e-15	525	1.68047e-15
788	0.000725059	1088	0.000236	1088	0.000132378	1088	0.0001905	1088	0.000373005	1088	7.13148e-05	1088	0.00147	1088	0.00023542	1088	7.1368e-05		1738	0.09567	1738	0.0653	1738	0.01811	1738	0.0464	1738	0.1186	1738	0.17245	1738	0.28586	1738	0.83584		500	4.36889e-15	500	4.26468e-15	550	4.82884e-15	550	1.97592e-15	550	4.20985e-15	550	1.76955e-15
787	0.000723675	1087	0.000159166	1087	0.000122288	1087	0.0001725	1087	0.000402165	1087	0.000104881	1087	0.00137	1087	0.00026969	1087	7.93067e-05		1737	0.09017	1737	0.05832	1737	0.01829	1737	0.04092	1737	0.11959	1737	0.17246	1737	0.27922	1737	0.83361		520	3.97044e-15	520	4.09088e-15	575	4.65518e-15	575	1.2118e-15	575	4.99994e-15	575	1.44979e-15
786	0.000743047	1086	0.000148576	1086	0.000123185	1086	0.0001995	1086	0.000287955	1086	0.000126192	1086	0.0014	1086	0.0001639	1086	6.51706e-06		1736	0.09884	1736	0.06164	1736	0.01827	1736	0.042	1736	0.12001	1736	0.17362	1736	0.28556	1736	0.82601		540	4.10548e-15	540	4.20571e-15	600	3.28818e-15	600	8.41777e-16	600	6.01486e-15	600	7.82107e-16
785	0.000745814	1085	0.000153276	1085	0.00016377	1085	0.000131314	1085	0.000385155	1085	0.0002015	1085	0.00133	1085	0.00026522	1085	1.50296e-05		1735	0.09298	1735	0.05552	1735	0.0182	1735	0.04231	1735	0.12117	1735	0.17658	1735	0.28142	1735	0.83012		560	4.42365e-15	560	4.02164e-15	625	2.21854e-15	625	8.60718e-16	625	3.90562e-15	625	4.70894e-16
784	0.000727826	1084	6.11126e-05	1084	5.55424e-05	1084	9.09729e-05	1084	0.00015795	1084	0	1084	0.00134	1084	0	1084	0.0002688		1734	0.08805	1734	0.05926	1734	0.01854	1734	0.04116	1734	0.12192	1734	0.17515	1734	0.28101	1734	0.83255		580	4.82233e-15	580	3.73044e-15	650	2.02537e-15	650	1.44091e-15	650	3.20683e-15	650	2.32391e-16
783	0.000744431	1083	0	1083	0	1083	7.89022e-06	1083	4.44786e-05	1083	0.000128196	1083	0.00092418	1083	1.2764e-05	1083	0.0003392		1733	0.09651	1733	0.06334	1733	0.01823	1733	0.04392	1733	0.1225	1733	0.17357	1733	0.28328	1733	0.85383		600	6.02798e-15	600	4.08488e-15	675	2.58459e-15	675	9.10552e-16	675	6.81876e-15	675	1.6563e-16
782	0.000744431	1082	0.000147498	1082	0.000146013	1082	0.0002355	1082	0.000414315	1082	0.0002158	1082	0.00152	1082	0.00023393	1082	8.47734e-05		1732	0.09111	1732	0.06632	1732	0.01854	1732	0.04647	1732	0.12335	1732	0.17748	1732	0.27346	1732	0.83798		620	7.81291e-15	620	5.42212e-15	700	4.6512e-15	700	6.83074e-16	700	1.60246e-14	700	1.45621e-16
781	0.000762419	1081	0.000158982	1081	0.000113771	1081	0.000129328	1081	0.00028188	1081	0.000127392	1081	0.00138	1081	0.00015645	1081	0.0002976		1731	0.08857	1731	0.06085	1731	0.01881	1731	0.04084	1731	0.12392	1731	0.16976	1731	0.27794	1731	0.81824		640	7.64763e-15	640	7.09514e-15	725	5.15207e-15	725	9.87224e-16	725	1.2698e-14	725	1.45661e-16
780	0.000762419	1080	9.09764e-05	1080	0.000129228	1080	6.08403e-05	1080	0.0001944	1080	0.0001495	1080	0.00134	1080	0.000113337	1080	0.0002048		1730	0.09589	1730	0.05887	1730	0.01879	1730	0.0418	1730	0.12471	1730	0.17297	1730	0.27378	1730	0.82079		660	9.80789e-15	660	6.68421e-15	750	6.99732e-15	750	1.02702e-15	750	3.91601e-15	750	1.58482e-16
779	0.000759651	1079	0.000111117	1079	0.00011467	1079	0.000123923	1079	0.00020412	1079	8.37791e-05	1079	0.00135	1079	0.000143489	1079	4.0547e-05		1729	0.08932	1729	0.06312	1729	0.01902	1729	0.04351	1729	0.12545	1729	0.16974	1729	0.27106	1729	0.83273		680	1.55975e-14	680	9.00619e-15	775	1.28734e-14	775	9.77794e-16	775	1.76236e-15	775	1.84854e-16
778	0.000754117	1078	8.86206e-05	1078	7.61672e-05	1078	6.32593e-05	1078	0.000161595	1078	0.0001521	1078	0.00127	1078	0.000123209	1078	4.5425e-05		1728	0.08469	1728	0.0627	1728	0.01927	1728	0.04617	1728	0.12624	1728	0.17802	1728	0.28159	1728	0.85174		700	2.88814e-14	700	1.4458e-14	800	2.98083e-14	800	1.5339e-15	800	1.07502e-15	800	2.47627e-16
777	0.000779023	1077	0.000110285	1077	0.000145716	1077	0.000145642	1077	0.000234495	1077	0.000156	1077	0.00139	1077	0.000132652	1077	0.0002192		1727	0.09561	1727	0.0674	1727	0.01953	1727	0.05003	1727	0.1266	1727	0.17782	1727	0.28766	1727	0.83222		720	5.88774e-14	720	2.74703e-14	801	3.09666e-14	825	2.7072e-15	825	7.68488e-16	825	4.04354e-16
776	0.000779023	1076	0.00011101	1076	0.000141044	1076	0.000101216	1076	0.000173745	1076	9.81354e-05	1076	0.00146	1076	0.00019668	1076	0.0001984		1726	0.08755	1726	0.06568	1726	0.01966	1726	0.04493	1726	0.12744	1726	0.17444	1726	0.27923	1726	0.83183		721	6.05644e-14	721	2.84789e-14	802	3.21782e-14	850	1.7501e-15	850	6.04744e-16	850	6.91154e-16
775	0.000784558	1075	0.000102515	1075	0.000126156	1075	0.000105171	1075	0.00026001	1075	0.0001781	1075	0.00128	1075	0.00022201	1075	0.00016		1725	0.09499	1725	0.06924	1725	0.01995	1725	0.04886	1725	0.12794	1725	0.17115	1725	0.27885	1725	0.8403		722	6.22091e-14	722	2.95336e-14	803	3.34448e-14	875	1.75102e-15	875	5.17706e-16	875	8.01217e-16
774	0.000791476	1074	0.00015695	1074	0.000149732	1074	0.000174	1074	0.000338985	1074	0.00011336	1074	0.00142	1074	0.00018029	1074	0.0001664		1724	0.09257	1724	0.06411	1724	0.02016	1724	0.04402	1724	0.12832	1724	0.17885	1724	0.28052	1724	0.83165		723	6.37962e-14	723	3.06362e-14	804	3.47681e-14	900	2.56379e-15	900	4.79942e-16	900	4.20896e-16
773	0.000799779	1073	0.000112929	1073	0.000139882	1073	8.5291e-05	1073	0.000268515	1073	0.0001664	1073	0.00158	1073	0.000116108	1073	0.000272		1723	0.09269	1723	0.06085	1723	0.02025	1723	0.04478	1723	0.12881	1723	0.17901	1723	0.27552	1723	0.84559		724	6.53093e-14	724	3.17881e-14	805	3.61498e-14	925	2.98441e-15	925	4.83367e-16	925	3.40112e-16
772	0.000791476	1072	7.8199e-05	1072	0.000124969	1072	0.00015	1072	0.00021141	1072	0.0001521	1072	0.00137	1072	0.00020711	1072	0.000184		1722	0.08728	1722	0.06381	1722	0.02028	1722	0.04343	1722	0.12942	1722	0.17462	1722	0.28259	1722	0.83679		725	6.67315e-14	725	3.29909e-14	806	3.75911e-14	950	3.0001e-15	950	5.12916e-16	950	3.60648e-16
771	0.000794244	1071	0.000126239	1071	0.000137731	1071	0.000126875	1071	0.00017982	1071	1.68256e-05	1071	0.00156	1071	0.00022201	1071	0.000145714		1721	0.09414	1721	0.06458	1721	0.02067	1721	0.04406	1721	0.13026	1721	0.17682	1721	0.29386	1721	0.846		726	6.80459e-14	726	3.4246e-14	807	3.90931e-14	975	3.79897e-15	975	5.5704e-16	975	4.48735e-16
770	0.000808081	1070	0.000112002	1070	0.000133294	1070	0.0001635	1070	0.00033291	1070	0.0001781	1070	0.00151	1070	0.00025032	1070	8.77339e-05		1720	0.09293	1720	0.06451	1720	0.02079	1720	0.04336	1720	0.13057	1720	0.18308	1720	0.29402	1720	0.8465		727	6.92354e-14	727	3.55545e-14	808	4.06564e-14	1000	5.31124e-15	1000	6.09975e-16	1000	6.18563e-16
769	0.000817767	1069	0.000145953	1069	0.000159	1069	7.02863e-05	1069	0.000200475	1069	0.0002028	1069	0.0013	1069	0.00020562	1069	8.89648e-05		1719	0.09072	1719	0.05819	1719	0.02108	1719	0.0409	1719	0.13105	1719	0.1849	1719	0.28966	1719	0.84782		728	7.0284e-14	728	3.69174e-14	809	4.22812e-14	1025	8.01872e-15	1025	6.78148e-16	1025	6.88537e-16
768	0.000817767	1068	0.000117984	1068	0.000129365	1068	0.000100041	1068	0.00020169	1068	0.0002535	1068	0.00133	1068	0.000145279	1068	0.0002112		1718	0.09198	1718	0.06084	1718	0.02114	1718	0.04232	1718	0.13152	1718	0.18316	1718	0.29285	1718	0.86543		729	7.11764e-14	729	3.83353e-14	810	4.39673e-14	1050	1.32195e-14	1050	7.67623e-16	1050	7.69208e-16
767	0.000821918	1067	0.00010809	1067	0.00017172	1067	6.13232e-05	1067	0.000181035	1067	0.0002041	1067	0.00147	1067	0.000119392	1067	0.000128811		1717	0.0885	1717	0.06383	1717	0.02122	1717	0.04233	1717	0.13189	1717	0.18427	1717	0.29221	1717	0.86298		730	7.18993e-14	730	3.98083e-14	811	4.57135e-14	1075	2.41061e-14	1075	8.86436e-16	1075	7.48224e-16
766	0.000834371	1066	0.000140203	1066	0.00017172	1066	0.0001515	1066	0.000360855	1066	0.000221	1066	0.00158	1066	0.00030694	1066	0.0004496		1716	0.09124	1716	0.06147	1716	0.02133	1716	0.04244	1716	0.13246	1716	0.17952	1716	0.28673	1716	0.84112		731	7.24414e-14	731	4.13362e-14	812	4.7518e-14	1100	4.56804e-14	1100	1.04694e-15	1100	7.10737e-16
765	0.00084129	1065	0.000137742	1065	0.00016854	1065	0	1065	0.000215055	1065	0.0002015	1065	0.00131	1065	0.00018923	1065	0		1715	0.08532	1715	0.06138	1715	0.02124	1715	0.044	1715	0.13285	1715	0.18135	1715	0.28666	1715	0.86109		732	7.27939e-14	732	4.29183e-14	813	4.9378e-14	1105	5.08628e-14	1125	1.26804e-15	1125	8.01995e-16
764	0.000842673	1064	0.000136419	1064	0.000124378	1064	0.000131862	1064	0.000210195	1064	0.0001716	1064	0.00131	1064	0.0001639	1064	0.0002016		1714	0.08533	1714	0.06087	1714	0.02143	1714	0.04217	1714	0.13317	1714	0.17898	1714	0.29089	1714	0.86041		733	7.29508e-14	733	4.45528e-14	814	5.12897e-14	1106	5.18656e-14	1150	1.57408e-15	1150	1.03697e-15
763	0.000849592	1063	9.29952e-05	1063	0.00017967	1063	0.000183	1063	0.00019197	1063	0.0002041	1063	0.00154	1063	0.00020413	1063	8.27662e-05		1713	0.08863	1713	0.06442	1713	0.02149	1713	0.042	1713	0.13356	1713	0.18441	1713	0.28839	1713	0.85181		734	7.29095e-14	734	4.62376e-14	815	5.32479e-14	1107	5.28476e-14	1175	2.00256e-15	1175	1.44931e-15
762	0.00086758	1062	0.000161471	1062	0.0001749	1062	0.000145277	1062	0.00031104	1062	0.0002054	1062	0.00143	1062	0.0002533	1062	0.000141033		1712	0.08467	1712	0.062	1712	0.02134	1712	0.04295	1712	0.13426	1712	0.18414	1712	0.29977	1712	0.85844		735	7.26703e-14	735	4.79695e-14	816	5.52463e-14	1108	5.38044e-14	1200	2.57998e-15	1200	1.74725e-15
761	0.000866196	1061	0.000164125	1061	0.00018285	1061	2.72651e-05	1061	0.000130005	1061	0.0001638	1061	0.00137	1061	0.00017135	1061	0.0002544		1711	0.08193	1711	0.064	1711	0.02134	1711	0.04266	1711	0.13451	1711	0.1844	1711	0.29894	1711	0.85233		736	7.22368e-14	736	4.9744e-14	817	5.72768e-14	1109	5.47312e-14	1225	3.25755e-15	1225	1.55709e-15
760	0.000871731	1060	0.000204	1060	0.00018921	1060	0.0001845	1060	0.00034263	1060	0.0002301	1060	0.00136	1060	0.00026671	1060	0.0002624		1710	0.08463	1710	0.06512	1710	0.02151	1710	0.04192	1710	0.13485	1710	0.18407	1710	0.29495	1710	0.85834		737	7.16159e-14	737	5.15559e-14	818	5.93296e-14	1110	5.56235e-14	1250	4.16067e-15	1250	1.35736e-15
759	0.000881417	1059	0.000188174	1059	0.00019716	1059	0.0001785	1059	0.000246645	1059	0.0001937	1059	0.00151	1059	0.0002682	1059	0.0001632		1709	0.08147	1709	0.06523	1709	0.02131	1709	0.04333	1709	0.13533	1709	0.18384	1709	0.29485	1709	0.85842		738	7.08169e-14	738	5.33983e-14	819	6.13935e-14	1111	5.64763e-14	1275	5.59552e-15	1275	1.3265e-15
758	0.000888335	1058	0.000131716	1058	0.00017013	1058	3.19995e-05	1058	6.79467e-05	1058	0.0001781	1058	0.00128	1058	8.20781e-05	1058	0.0003104		1708	0.08232	1708	0.06246	1708	0.02126	1708	0.04197	1708	0.13576	1708	0.18233	1708	0.29757	1708	0.87119		739	6.98518e-14	739	5.52631e-14	820	6.34549e-14	1112	5.7285e-14	1300	7.93864e-15	1300	1.42123e-15
757	0.000880033	1057	0.000173414	1057	0.00023373	1057	0.00015	1057	0.00031347	1057	0.0002093	1057	0.00132	1057	0.00040677	1057	0.0003392		1707	0.08193	1707	0.0644	1707	0.02118	1707	0.04308	1707	0.13601	1707	0.18474	1707	0.2989	1707	0.85782		740	6.87345e-14	740	5.71407e-14	821	6.54989e-14	1113	5.80447e-14	1325	1.18671e-14	1325	1.60635e-15
756	0.000889719	1056	0.000171105	1056	0.00020829	1056	0.000186	1056	0.00025272	1056	0.0001456	1056	0.00139	1056	0.0002831	1056	0.0003888		1706	0.08119	1706	0.06204	1706	0.02116	1706	0.04044	1706	0.13648	1706	0.18669	1706	0.29299	1706	0.86558		741	6.74804e-14	741	5.90198e-14	822	6.75087e-14	1114	5.87509e-14	1350	1.8452e-14	1350	1.8123e-15
755	0.000906324	1055	8.12858e-05	1055	0.000143371	1055	0.000107699	1055	7.5481e-05	1055	0.0002054	1055	0.00117	1055	0.00022052	1055	0.0003152		1705	0.07972	1705	0.06412	1705	0.02088	1705	0.04329	1705	0.13682	1705	0.18372	1705	0.29615	1705	0.86826		742	6.61061e-14	742	6.08877e-14	823	6.94658e-14	1115	5.93991e-14	1375	2.79329e-14	1375	1.98414e-15
754	0.000906324	1054	0.000152813	1054	0.000158967	1054	6.06526e-05	1054	0.000125145	1054	0.0002847	1054	0.00116	1054	0.00019221	1054	0.000256		1704	0.07665	1704	0.06108	1704	0.02078	1704	0.03968	1704	0.13715	1704	0.18904	1704	0.2995	1704	0.86798		743	6.46284e-14	743	6.27297e-14	824	7.13494e-14	1116	5.99852e-14	1376	2.83212e-14	1400	2.21641e-15
753	0.000910475	1053	0.000142856	1053	0.00020829	1053	0.000115394	1053	0.000229635	1053	0.0001885	1053	0.00124	1053	0.00028906	1053	0.000208		1703	0.0745	1703	0.06595	1703	0.02056	1703	0.04281	1703	0.13762	1703	0.18967	1703	0.30123	1703	0.87953		744	6.30645e-14	744	6.45301e-14	825	7.31373e-14	1117	6.05053e-14	1377	2.87053e-14	1425	2.57066e-15
752	0.000913242	1052	0.000136458	1052	0.00017967	1052	0.000147247	1052	0.00018225	1052	0.0002795	1052	0.00126	1052	0.00022648	1052	0.0003568		1702	0.07675	1702	0.06644	1702	0.02048	1702	0.04406	1702	0.13798	1702	0.1881	1702	0.29843	1702	0.87359		745	6.14311e-14	745	6.62716e-14	826	7.48067e-14	1118	6.0956e-14	1378	2.90841e-14	1450	3.07528e-15
751	0.000929846	1051	9.38762e-05	1051	0.00020034	1051	2.58763e-05	1051	7.67417e-05	1051	0.0002197	1051	0.00105	1051	0.00020115	1051	6.01366e-05		1701	0.07774	1701	0.06089	1701	0.02044	1701	0.04116	1701	0.13839	1701	0.1858	1701	0.29331	1701	0.87721		746	5.97442e-14	746	6.79356e-14	827	7.63344e-14	1119	6.13341e-14	1379	2.94806e-14	1475	3.77421e-15
750	0.000927079	1050	0.000132578	1050	0.00018921	1050	8.20668e-05	1050	0.00017739	1050	0.0001768	1050	0.00109	1050	0.00024287	1050	0.0002048		1700	0.0738	1700	0.0655	1700	0.02027	1700	0.04426	1700	0.13858	1700	0.18526	1700	0.30048	1700	0.87706		747	5.80191e-14	747	6.9503e-14	828	7.76973e-14	1120	6.16372e-14	1380	2.98464e-14	1500	4.74576e-15
749	0.000940916	1049	0.000117436	1049	0.00017649	1049	0.000126322	1049	0.000113688	1049	0.0002665	1049	0.00114	1049	0.00023095	1049	0.0004896		1699	0.0762	1699	0.0669	1699	0.02014	1699	0.04273	1699	0.13907	1699	0.18963	1699	0.29948	1699	0.87879		748	5.62698e-14	748	7.09543e-14	829	7.88739e-14	1121	6.18632e-14	1381	3.02044e-14	1525	6.11948e-15
748	0.000946451	1048	0.00016623	1048	0.00020034	1048	0.000137777	1048	0.00016767	1048	0.0002314	1048	0.00108	1048	0.00022201	1048	0.0002112		1698	0.07736	1698	0.06352	1698	0.02006	1698	0.04151	1698	0.13953	1698	0.18834	1698	0.29704	1698	0.87288		749	5.45089e-14	749	7.22698e-14	830	7.98442e-14	1122	6.20107e-14	1382	3.05538e-14	1550	8.10334e-15
747	0.000949218	1047	0.000181664	1047	0.00021306	1047	0.000135684	1047	0.00016524	1047	0.0002548	1047	0.00112	1047	0.00025926	1047	0.0002272		1697	0.07543	1697	0.06354	1697	0.02008	1697	0.04255	1697	0.13993	1697	0.19129	1697	0.30093	1697	0.88016		750	5.2748e-14	750	7.34308e-14	831	8.0591e-14	1123	6.20788e-14	1383	3.08938e-14	1575	1.10173e-14
746	0.000972741	1046	0.000132594	1046	0.00020511	1046	0.000105037	1046	0.000103199	1046	0.0002418	1046	0.00111	1046	0.00021754	1046	0.0002928		1696	0.07207	1696	0.06536	1696	0.01996	1696	0.04164	1696	0.14042	1696	0.18923	1696	0.29677	1696	0.87655		751	5.0997e-14	751	7.44195e-14	832	8.11004e-14	1124	6.20673e-14	1384	3.12234e-14	1600	1.52864e-14
745	0.00096859	1045	0.00017372	1045	0.00020352	1045	0.000177	1045	0.00021627	1045	0.0003133	1045	0.00101	1045	0.00032333	1045	0.000352		1695	0.07122	1695	0.06464	1695	0.01988	1695	0.04256	1695	0.14073	1695	0.1889	1695	0.29907	1695	0.87661		752	4.92647e-14	752	7.52202e-14	833	8.13627e-14	1125	6.19766e-14	1385	3.15418e-14	1625	2.11884e-14
744	0.000976892	1044	0.00022	1044	0.0002544	1044	0.000186	1044	0.000304965	1044	0.0002704	1044	0.00136	1044	0.00039336	1044	0.0003296		1694	0.0719	1694	0.06425	1694	0.02004	1694	0.04059	1694	0.14106	1694	0.18497	1694	0.29736	1694	0.87633		753	4.75584e-14	753	7.58195e-14	834	8.13722e-14	1126	6.18076e-14	1386	3.1848e-14	1650	2.78793e-14
743	0.000993497	1043	0.000218	1043	0.00025917	1043	0.000123225	1043	0.000261225	1043	0.0003185	1043	0.0014	1043	0.00041571	1043	0.0004144		1693	0.06935	1693	0.06538	1693	0.02017	1693	0.04227	1693	0.14135	1693	0.18607	1693	0.30731	1693	0.88251		754	4.58844e-14	754	7.62071e-14	835	8.11284e-14	1127	6.1562e-14	1387	3.21411e-14	1651	2.81254e-14
742	0.000989346	1042	0.0001331	1042	0.00025281	1042	0.0001635	1042	0.000215055	1042	0.0002626	1042	0.00105	1042	0.0003576	1042	0.000424		1692	0.06868	1692	0.06442	1692	0.02022	1692	0.04077	1692	0.14194	1692	0.19087	1692	0.30113	1692	0.88726		755	4.42477e-14	755	7.63757e-14	836	8.06351e-14	1128	6.12418e-14	1388	3.24203e-14	1652	2.83674e-14
741	0.000996264	1041	0.00021	1041	0.00023532	1041	0.0001605	1041	0.000198045	1041	0.0003107	1041	0.00103	1041	0.0002831	1041	0.0002992		1691	0.06985	1691	0.06537	1691	0.02054	1691	0.04073	1691	0.14233	1691	0.18941	1691	0.30068	1691	0.88716		756	4.26523e-14	756	7.63221e-14	837	7.99009e-14	1129	6.08497e-14	1389	3.26848e-14	1653	2.86051e-14
740	0.001	1040	0.000155213	1040	0.00021306	1040	0.000143886	1040	0.00018954	1040	0.000299	1040	0.00098112	1040	0.00025777	1040	0.0003584		1690	0.07001	1690	0.0627	1690	0.02078	1690	0.04147	1690	0.14277	1690	0.19242	1690	0.3083	1690	0.88938		757	4.1102e-14	757	7.60452e-14	838	7.89385e-14	1130	6.03887e-14	1390	3.29337e-14	1654	2.8838e-14
739	0.00102	1039	0.000208	1039	0.00024327	1039	0.000130197	1039	0.00018711	1039	0.0003744	1039	0.00113	1039	0.00030992	1039	0.0003712		1689	0.0683	1689	0.06439	1689	0.02124	1689	0.04207	1689	0.14317	1689	0.1942	1689	0.3055	1689	0.89393		758	3.95996e-14	758	7.55485e-14	839	7.77642e-14	1131	5.98624e-14	1391	3.31662e-14	1655	2.90659e-14
738	0.00102	1038	0.000144638	1038	0.00022101	1038	0.000165	1038	0.000151875	1038	0.0002717	1038	0.00107	1038	0.00038293	1038	0.0003136		1688	0.07046	1688	0.06384	1688	0.02152	1688	0.04066	1688	0.1436	1688	0.19312	1688	0.30735	1688	0.89356		759	3.81468e-14	759	7.48405e-14	840	7.63974e-14	1132	5.92746e-14	1392	3.33815e-14	1656	2.92885e-14
737	0.00102	1037	0.000120329	1037	0.00018126	1037	0.000106287	1037	9.01356e-05	1037	0.0002821	1037	0.00081906	1037	0.00030694	1037	0.0002416		1687	0.06868	1687	0.06533	1687	0.02193	1687	0.04119	1687	0.14401	1687	0.19474	1687	0.30662	1687	0.87917		760	3.67448e-14	760	7.39331e-14	841	7.48595e-14	1133	5.86294e-14	1393	3.3579e-14	1657	2.95054e-14
736	0.00104	1036	0.000145321	1036	0.00021306	1036	0.000124009	1036	0.00013851	1036	0.0002899	1036	0.00108	1036	0.00033227	1036	0.0005792		1686	0.07006	1686	0.06611	1686	0.0223	1686	0.04051	1686	0.14453	1686	0.19488	1686	0.30922	1686	0.89724		780	1.84456e-14	761	7.28414e-14	842	7.31735e-14	1134	5.79313e-14	1394	3.3758e-14	1658	2.97165e-14
735	0.00105	1035	0.000175795	1035	0.00018921	1035	5.85876e-05	1035	2.4371e-06	1035	0.0002678	1035	0.00084826	1035	0.00017582	1035	0.0003152		1685	0.07105	1685	0.06732	1685	0.02282	1685	0.04389	1685	0.14478	1685	0.19898	1685	0.3137	1685	0.90035		800	1.03313e-14	762	7.15826e-14	843	7.13628e-14	1135	5.71845e-14	1395	3.39181e-14	1659	2.99212e-14
734	0.00107	1034	0.000160566	1034	0.00026076	1034	0.000136242	1034	0.00020655	1034	0.0003302	1034	0.00098842	1034	0.00032631	1034	0.0003312		1684	0.07132	1684	0.06373	1684	0.02346	1684	0.04125	1684	0.1453	1684	0.19946	1684	0.31182	1684	0.89847		820	6.45137e-15	763	7.01755e-14	844	6.94508e-14	1136	5.63939e-14	1396	3.40586e-14	1660	3.01195e-14
733	0.00108	1033	0.000154434	1033	0.00024327	1033	0.000121346	1033	0.00025272	1033	0.000312	1033	0.00086286	1033	0.00043508	1033	0.000472		1683	0.07403	1683	0.06838	1683	0.02413	1683	0.04414	1683	0.14569	1683	0.19825	1683	0.31508	1683	0.89414		840	4.32692e-15	764	6.86401e-14	845	6.74605e-14	1137	5.5564e-14	1397	3.41791e-14	1661	3.03109e-14
732	0.00108	1032	0.000152544	1032	0.00023055	1032	6.12588e-05	1032	0	1032	0.0003523	1032	0.0005183	1032	0.00023691	1032	0.0004512		1682	0.07241	1682	0.06826	1682	0.02468	1682	0.04191	1682	0.14597	1682	0.20249	1682	0.31279	1682	0.89304		860	3.07008e-15	765	6.69966e-14	846	6.54134e-14	1138	5.46994e-14	1398	3.42793e-14	1662	3.04952e-14
731	0.00108	1031	0.000141387	1031	0.00026553	1031	6.89667e-05	1031	0.000108258	1031	0.0003367	1031	0.00082928	1031	0.0003725	1031	0.0004736		1681	0.07202	1681	0.06941	1681	0.02526	1681	0.04219	1681	0.14648	1681	0.20186	1681	0.31736	1681	0.88971		880	2.29028e-15	766	6.52654e-14	847	6.33296e-14	1139	5.38047e-14	1399	3.43587e-14	1663	3.0672e-14
730	0.0011	1030	0.000141809	1030	0.00024645	1030	5.44418e-05	1030	8.95391e-05	1030	0.0002405	1030	0.00059568	1030	0.00032184	1030	0.0005648		1680	0.07242	1680	0.06686	1680	0.02597	1680	0.04246	1680	0.14698	1680	0.20437	1680	0.31298	1680	0.89726		900	1.79237e-15	767	6.34658e-14	848	6.12273e-14	1140	5.28843e-14	1400	3.4417e-14	1664	3.08412e-14
729	0.00111	1029	0.000133472	1029	0.00025281	1029	9.98853e-05	1029	0.000151875	1029	0.0003835	1029	0.0006351	1029	0.00035462	1029	0.0003792		1679	0.07666	1679	0.06841	1679	0.02673	1679	0.04165	1679	0.14743	1679	0.20665	1679	0.31862	1679	0.89684		920	1.47295e-15	768	6.16165e-14	849	5.91229e-14	1141	5.19425e-14	1401	3.44542e-14	1665	3.10025e-14
728	0.00113	1028	0.0002	1028	0.00029256	1028	0.000137622	1028	0.000392445	1028	0.0003146	1028	0.00079424	1028	0.00051703	1028	0.0004656		1678	0.07626	1678	0.06938	1678	0.02737	1678	0.04362	1678	0.14784	1678	0.20739	1678	0.32505	1678	0.89632		940	1.25244e-15	769	5.97345e-14	850	5.70307e-14	1142	5.09834e-14	1402	3.44701e-14	1666	3.11555e-14
727	0.00113	1027	0.000175508	1027	0.00026394	1027	0.00015	1027	9.90001e-05	1027	0.0004056	1027	0.00076066	1027	0.00040826	1027	0.0004448		1677	0.07786	1677	0.06897	1677	0.02829	1677	0.04342	1677	0.14831	1677	0.21084	1677	0.32308	1677	0.90667		960	1.08559e-15	770	5.78356e-14	875	2.19095e-14	1143	5.00109e-14	1403	3.44647e-14	1667	3.13e-14
726	0.00114	1026	0.000238	1026	0.00032277	1026	0.0002145	1026	0.000236925	1026	0.0004082	1026	0.00067452	1026	0.00042912	1026	0.0006288		1676	0.07884	1676	0.06699	1676	0.02915	1676	0.0413	1676	0.14874	1676	0.21143	1676	0.31593	1676	0.90332		980	9.47729e-16	771	5.59336e-14	900	1.04308e-14	1144	4.90286e-14	1404	3.4438e-14	1668	3.14359e-14
725	0.00116	1025	0.000102848	1025	0.00024327	1025	7.91644e-05	1025	0.000139725	1025	0.0004108	1025	0.00043654	1025	0.00036505	1025	0.0005712		1675	0.08058	1675	0.06524	1675	0.02987	1675	0.04082	1675	0.14922	1675	0.21688	1675	0.3185	1675	0.90648		1000	8.28763e-16	772	5.40409e-14	925	6.19214e-15	1145	4.80401e-14	1405	3.43902e-14	1669	3.15629e-14
724	0.00116	1024	0.00024	1024	0.00034185	1024	0.000123177	1024	0.00019926	1024	0.0004381	1024	0.00071978	1024	0.00047531	1024	0.0006976		1674	0.08267	1674	0.06552	1674	0.03057	1674	0.04031	1674	0.14958	1674	0.21621	1674	0.32076	1674	0.90784		1020	7.29645e-16	773	5.2168e-14	950	4.19747e-15	1150	4.31067e-14	1406	3.43214e-14	1670	3.16807e-14
723	0.00118	1023	0.000191458	1023	0.00028143	1023	0.0001995	1023	0.0001944	1023	0.0005083	1023	0.00062926	1023	0.0004172	1023	0.000616		1673	0.08318	1673	0.06423	1673	0.0314	1673	0.04178	1673	0.15017	1673	0.21576	1673	0.31952	1673	0.91514		1040	6.47186e-16	774	5.03239e-14	975	3.051e-15	1175	2.38339e-14	1407	3.4232e-14	1671	3.17892e-14
722	0.00119	1022	0.000212	1022	0.0002862	1022	0.0001755	1022	0.000181035	1022	0.0004238	1022	0.00053874	1022	0.00040528	1022	0.000552		1672	0.08468	1672	0.06656	1672	0.03216	1672	0.04274	1672	0.15046	1672	0.21916	1672	0.32516	1672	0.91136		1060	5.78612e-16	775	4.85161e-14	1000	2.29543e-15	1200	1.39757e-14	1408	3.41223e-14	1672	3.18883e-14
721	0.00121	1021	0.000206	1021	0.00031005	1021	0.0002205	1021	0.000251505	1021	0.000481	1021	0.00048618	1021	0.00050213	1021	0.000528		1671	0.08334	1671	0.06557	1671	0.03287	1671	0.04	1671	0.15104	1671	0.22362	1671	0.32482	1671	0.9014		1080	5.21658e-16	776	4.67505e-14	1025	1.78458e-15	1225	8.95904e-15	1409	3.39927e-14	1673	3.19777e-14
720	0.00121	1020	0.000172554	1020	0.00027825	1020	0.000106716	1020	0.000181035	1020	0.000455	1020	0.00038106	1020	0.00037399	1020	0.000496		1670	0.08541	1670	0.06699	1670	0.03354	1670	0.04161	1670	0.15151	1670	0.22838	1670	0.32645	1670	0.91362		1100	4.74493e-16	777	4.5032e-14	1050	1.42819e-15	1250	6.16869e-15	1410	3.38437e-14	1674	3.20573e-14
719	0.00123	1019	0.000168934	1019	0.00031164	1019	0.0001815	1019	0.000195615	1019	0.0005343	1019	0.0004672	1019	0.000447	1019	0.000504		1669	0.08725	1669	0.06587	1669	0.03421	1669	0.04225	1669	0.15198	1669	0.22669	1669	0.32363	1669	0.90965		1120	4.35204e-16	778	4.3364e-14	1075	1.17289e-15	1275	4.48428e-15	1411	3.36759e-14	1675	3.2127e-14
718	0.00123	1018	0.000254	1018	0.00034662	1018	0.00024	1018	0.000266085	1018	0.000468	1018	0.0003504	1018	0.00046488	1018	0.0006144		1668	0.09002	1668	0.06492	1668	0.03486	1668	0.04115	1668	0.15241	1668	0.23227	1668	0.3285	1668	0.90798		1140	4.01678e-16	779	4.17492e-14	1100	9.86511e-16	1300	3.39861e-15	1412	3.34898e-14	1676	3.21867e-14
717	0.00125	1017	0.000204	1017	0.00035934	1017	0.0001965	1017	0.00016281	1017	0.0004862	1017	0.00045698	1017	0.00049617	1017	0.0007712		1667	0.0895	1667	0.0655	1667	0.03548	1667	0.04086	1667	0.15289	1667	0.23358	1667	0.32765	1667	0.91435		1160	3.72363e-16	780	4.0273e-14	1125	8.47179e-16	1325	2.66226e-15	1413	3.32862e-14	1677	3.22363e-14
716	0.00126	1016	0.00019	1016	0.00030369	1016	0.000118379	1016	0.00020169	1016	0.000494	1016	0.00030806	1016	0.00047978	1016	0.0005792		1666	0.08844	1666	0.06671	1666	0.03606	1666	0.03902	1666	0.15341	1666	0.23487	1666	0.33102	1666	0.90113		1180	3.4614e-16	800	1.95116e-14	1150	7.38691e-16	1350	2.14254e-15	1414	3.30657e-14	1678	3.22756e-14
715	0.00128	1015	0.000183272	1015	0.00034185	1015	0.0001785	1015	0.000127575	1015	0.0005408	1015	0	1015	0.00057365	1015	0.0006416		1665	0.092	1665	0.0653	1665	0.03663	1665	0.03995	1665	0.15387	1665	0.23912	1665	0.32774	1665	0.90846		1200	3.22194e-16	820	1.07613e-14	1175	6.50872e-16	1375	1.764e-15	1415	3.2829e-14	1679	3.23048e-14
714	0.00129	1014	0.000197636	1014	0.00038637	1014	0.0002655	1014	0.00026973	1014	0.0005291	1014	0.00028178	1014	0.0005215	1014	0.0006208		1664	0.09116	1664	0.0662	1664	0.0371	1664	0.04119	1664	0.15421	1664	0.23859	1664	0.33063	1664	0.93365		1220	2.99943e-16	840	6.60305e-15	1200	5.77277e-16	1400	1.48114e-15	1416	3.2577e-14	1680	3.23237e-14
713	0.0013	1013	0.000268	1013	0.00038478	1013	0.0002895	1013	0.000358425	1013	0.0004043	1013	0.00025258	1013	0.00056173	1013	0.0008464		1663	0.09205	1663	0.06638	1663	0.03758	1663	0.04127	1663	0.15477	1663	0.23913	1663	0.32919	1663	0.915		1240	2.79366e-16	860	4.39399e-15	1225	5.1382e-16	1425	1.26313e-15	1417	3.23105e-14	1681	3.23323e-14
712	0.00132	1012	0.00029	1012	0.00040386	1012	0.0002265	1012	0.00032319	1012	0.0004914	1012	0.00026572	1012	0.00057961	1012	0.000664		1662	0.09297	1662	0.06799	1662	0.03791	1662	0.04202	1662	0.15537	1662	0.2407	1662	0.33017	1662	0.91371		1260	2.60524e-16	880	3.12767e-15	1250	4.59082e-16	1450	1.09121e-15	1418	3.20303e-14	1682	3.23307e-14
711	0.00134	1011	0.000274	1011	0.00040068	1011	0.0002925	1011	0.00039366	1011	0.0005538	1011	0.00031098	1011	0.000596	1011	0.000752		1661	0.09715	1661	0.07026	1661	0.03846	1661	0.04268	1661	0.15572	1661	0.2418	1661	0.33392	1661	0.92495		1280	2.43337e-16	900	2.36391e-15	1275	4.12021e-16	1475	9.53433e-16	1419	3.17372e-14	1683	3.23189e-14
710	0.00134	1010	0.000278	1010	0.00042453	1010	0.0003315	1010	0.00033534	1010	0.0005811	1010	0.00035332	1010	0.00063474	1010	0.0009056		1660	0.09756	1660	0.06786	1660	0.03878	1660	0.04267	1660	0.15628	1660	0.24533	1660	0.33888	1660	0.92789		1300	2.27711e-16	920	1.89208e-15	1300	3.71557e-16	1500	8.41512e-16	1420	3.14321e-14	1684	3.22968e-14
709	0.00136	1009	0.00029	1009	0.00043407	1009	0.000336	1009	0.000458055	1009	0.000572	1009	0.00022192	1009	0.00077331	1009	0.0007664		1659	0.09637	1659	0.06839	1659	0.03921	1659	0.04226	1659	0.15662	1659	0.2445	1659	0.34307	1659	0.92988		1320	2.13551e-16	940	1.57575e-15	1325	3.36777e-16	1525	7.49526e-16	1421	3.11158e-14	1685	3.22647e-14
708	0.00137	1008	0.000328	1008	0.00045951	1008	0.0003285	1008	0.00039123	1008	0.0006513	1008	0.00038544	1008	0.00068689	1008	0.0008192		1658	0.09867	1658	0.06725	1658	0.03937	1658	0.04148	1658	0.1571	1658	0.24612	1658	0.34419	1658	0.92935		1340	2.00759e-16	960	1.34272e-15	1350	3.06907e-16	1550	6.73159e-16	1422	3.07893e-14	1686	3.22225e-14
707	0.00139	1007	0.00029	1007	0.00046746	1007	0.0003225	1007	0.00046413	1007	0.000546	1007	0.00029784	1007	0.00068838	1007	0.0008288		1657	0.09677	1657	0.0667	1657	0.03989	1657	0.04124	1657	0.15772	1657	0.24939	1657	0.34534	1657	0.92014		1360	1.89242e-16	980	1.15522e-15	1375	2.81289e-16	1575	6.09204e-16	1423	3.04534e-14	1687	3.21704e-14
706	0.00139	1006	0.000382	1006	0.00048654	1006	0.000351	1006	0.000518805	1006	0.0005304	1006	0.00030368	1006	0.00076437	1006	0.000976		1656	0.09364	1656	0.06875	1656	0.04002	1656	0.04041	1656	0.15822	1656	0.24311	1656	0.34677	1656	0.9307		1380	1.78906e-16	1000	9.97365e-16	1400	2.59335e-16	1600	5.55232e-16	1424	3.0109e-14	1688	3.21084e-14
705	0.00141	1005	0.000368	1005	0.00048495	1005	0.0003345	1005	0.000550395	1005	0.0006396	1005	0.00034748	1005	0.00074649	1005	0.0009616		1655	0.09637	1655	0.06999	1655	0.0404	1655	0.04307	1655	0.15854	1655	0.25044	1655	0.35006	1655	0.91902		1400	1.69649e-16	1000	9.96883e-16	1425	2.4012e-16	1625	5.09393e-16	1425	2.97979e-14	1689	3.20369e-14
704	0.00143	1004	0.000338	1004	0.00051357	1004	0.0003255	1004	0.0005103	1004	0.0006071	1004	0.0002263	1004	0.00071073	1004	0.00105		1654	0.09404	1654	0.06524	1654	0.04066	1654	0.04108	1654	0.15901	1654	0.25114	1654	0.34516	1654	0.92187		1420	1.61197e-16	1020	8.67962e-16	1450	2.23131e-16	1650	4.70223e-16	1450	2.04455e-14	1690	3.19558e-14
703	0.00145	1003	0.000314	1003	0.00051993	1003	0.0004425	1003	0.00060507	1003	0.0006318	1003	0.00038106	1003	0.00073606	1003	0.00113		1653	0.09463	1653	0.0675	1653	0.04062	1653	0.04054	1653	0.15955	1653	0.25536	1653	0.35119	1653	0.9428		1440	1.53431e-16	1040	7.62419e-16	1475	2.08086e-16	1675	4.36473e-16	1475	1.33841e-14	1691	3.18653e-14
702	0.00146	1002	0.00035	1002	0.00050721	1002	0.000366	1002	0.00052245	1002	0.0006864	1002	9.41507e-05	1002	0.00076884	1002	0.00115		1652	0.09383	1652	0.06717	1652	0.04077	1652	0.04049	1652	0.15989	1652	0.24888	1652	0.34761	1652	0.90937		1460	1.46298e-16	1060	6.75829e-16	1500	1.94745e-16	1700	4.07156e-16	1500	9.04578e-15	1692	3.17658e-14
701	0.00148	1001	0.000324	1001	0.00055809	1001	0.000414	1001	0.000642735	1001	0.0005889	1001	0.00011071	1001	0.00086867	1001	0.0008896		1651	0.09136	1651	0.06889	1651	0.041	1651	0.04233	1651	0.16029	1651	0.2575	1651	0.35244	1651	0.93388		1480	1.39747e-16	1080	6.04721e-16	1525	1.82904e-16	1725	3.81501e-16	1525	6.41255e-15	1693	3.16572e-14
700	0.00149	1000	0.000406	1000	0.00057876	1000	0.000471	1000	0.00060021	1000	0.00065	1000	0.0001679	1000	0.00082397	1000	0.00114		1650	0.0922	1650	0.06604	1650	0.04118	1650	0.04074	1650	0.16073	1650	0.25145	1650	0.34594	1650	0.93718		1500	1.33734e-16	1100	5.46377e-16	1550	1.72386e-16	1750	3.5889e-16	1550	4.75328e-15	1694	3.154e-14
699	0.00151	999	0.000456	999	0.00058512	999	0.0004665	999	0.000817695	999	0.0006747	999	0.00014746	999	0.00089996	999	0.00107		1649	0.0901	1649	0.07024	1649	0.04144	1649	0.04215	1649	0.16125	1649	0.2527	1649	0.35945	1649	0.93445		1520	1.28216e-16	1120	4.98148e-16	1575	1.63037e-16	1775	3.38832e-16	1575	3.65929e-15	1695	3.14142e-14
698	0.00152	998	0.00042	998	0.0005883	998	0.000486	998	0.00077274	998	0.0006942	998	0.00015184	998	0.00093125	998	0.00123		1648	0.0915	1648	0.06978	1648	0.04139	1648	0.04242	1648	0.16159	1648	0.25318	1648	0.35435	1648	0.92291		1540	1.23156e-16	1140	4.57304e-16	1600	1.54697e-16	1800	3.20927e-16	1600	2.90709e-15	1696	3.12802e-14
697	0.00154	997	0.000406	997	0.00064713	997	0.000531	997	0.00084321	997	0.0006942	997	0.00029638	997	0.00104	997	0.00106		1647	0.09245	1647	0.06971	1647	0.0416	1647	0.04112	1647	0.16205	1647	0.25868	1647	0.35308	1647	0.92914		1560	1.18518e-16	1160	4.21861e-16	1620	1.48721e-16	1825	3.04852e-16	1625	2.37086e-15	1697	3.11381e-14
696	0.00156	996	0.000466	996	0.00063123	996	0.0006075	996	0.00083349	996	0.0008112	996	0.0002482	996	0.00103	996	0.00118		1646	0.09232	1646	0.06898	1646	0.04165	1646	0.04186	1646	0.16253	1646	0.25599	1646	0.35855	1646	0.95701		1580	1.14271e-16	1180	3.904e-16	1640	1.43286e-16	1850	2.90339e-16	1650	1.97674e-15	1698	3.09883e-14
695	0.00157	995	0.00054	995	0.00067734	995	0.000606	995	0.0009234	995	0.0007956	995	0.00034602	995	0.00109	995	0.00125		1645	0.0929	1645	0.07089	1645	0.04177	1645	0.04282	1645	0.16295	1645	0.25705	1645	0.36291	1645	0.94173		1600	1.10385e-16	1200	3.61896e-16	1660	1.38354e-16	1875	2.7717e-16	1675	1.67902e-15	1699	3.0831e-14
694	0.00159	994	0.000468	994	0.00068052	994	0.000612	994	0.000769095	994	0.0008528	994	0.00014892	994	0.00105	994	0.0013		1644	0.09365	1644	0.07075	1644	0.04194	1644	0.04109	1644	0.16329	1644	0.25332	1644	0.3584	1644	0.9351		1620	1.06835e-16	1220	3.35616e-16	1680	1.33816e-16	1900	2.65163e-16	1700	1.44873e-15	1700	3.06664e-14
693	0.00161	993	0.00052	993	0.00072822	993	0.0006555	993	0.000888165	993	0.0008398	993	0.00026426	993	0.00117	993	0.00137		1643	0.08858	1643	0.07016	1643	0.04215	1643	0.04167	1643	0.16383	1643	0.25805	1643	0.35819	1643	0.93366		1640	1.03596e-16	1240	3.11478e-16	1700	1.29648e-16	1925	2.54165e-16	1725	1.2669e-15	1725	2.5043e-14
692	0.00163	992	0.000574	992	0.00076479	992	0.000708	992	0.0011	992	0.0007722	992	0.00050078	992	0.00125	992	0.00151		1642	0.08737	1642	0.07016	1642	0.04216	1642	0.04199	1642	0.16423	1642	0.25932	1642	0.35938	1642	0.9392		1660	1.00633e-16	1260	2.89506e-16	1720	1.2581e-16	1950	2.4721e-16	1750	1.12074e-15	1750	1.89756e-14
691	0.00164	991	0.000616	991	0.00076161	991	0.000726	991	0.00108	991	0.0008307	991	0.00053874	991	0.00131	991	0.00135		1641	0.08884	1641	0.07008	1641	0.04219	1641	0.04242	1641	0.16466	1641	0.26204	1641	0.3604	1641	0.9307		1680	9.79163e-17	1280	2.69565e-16	1740	1.22263e-16	1975	2.43466e-16	1775	1.00138e-15	1775	1.41799e-14
690	0.00166	990	0.000596	990	0.000795	990	0.000792	990	0.00118	990	0.0007787	990	0.00058984	990	0.00133	990	0.00153		1640	0.08908	1640	0.06954	1640	0.04237	1640	0.04247	1640	0.16515	1640	0.26362	1640	0.3671	1640	0.95473		1700	9.54171e-17	1300	2.5152e-16	1760	1.18977e-16	2000	2.39839e-16	1800	9.02543e-16	1800	1.07501e-14
689	0.00168	989	0.000604	989	0.00082203	989	0.0007635	989	0.00117	989	0.0009087	989	0.00049786	989	0.00131	989	0.00151		1639	0.08816	1639	0.07178	1639	0.04229	1639	0.04427	1639	0.16534	1639	0.26347	1639	0.37413	1639	0.94512		1720	9.3112e-17	1320	2.35233e-16	1780	1.15921e-16			1825	8.19669e-16	1825	8.34449e-15
688	0.00171	988	0.00068	988	0.00084906	988	0.000825	988	0.00129	988	0.0009958	988	0.00061174	988	0.00138	988	0.0014		1638	0.08558	1638	0.07281	1638	0.04247	1638	0.04225	1638	0.16593	1638	0.26287	1638	0.37	1638	0.95249		1740	9.09797e-17	1340	2.20574e-16	1800	1.13073e-16			1850	7.494e-16	1850	6.63844e-15
687	0.00172	987	0.000648	987	0.00080295	987	0.0007815	987	0.00128	987	0.0009061	987	0.00044384	987	0.00138	987	0.00158		1637	0.08948	1637	0.0692	1637	0.0427	1637	0.04159	1637	0.16612	1637	0.26391	1637	0.37065	1637	0.95096		1760	8.9002e-17	1360	2.07415e-16	1820	1.10409e-16			1875	6.89218e-16	1875	5.40231e-15
686	0.00174	986	0.000662	986	0.00088086	986	0.0008205	986	0.00129	986	0.0009529	986	0.00059568	986	0.00142	986	0.00161		1636	0.08643	1636	0.06871	1636	0.04245	1636	0.03981	1636	0.16667	1636	0.26142	1636	0.3691	1636	0.93994		1780	8.71625e-17	1380	1.95639e-16	1840	1.07913e-16			1900	6.37203e-16	1900	4.48514e-15
685	0.00177	985	0.00066	985	0.0008586	985	0.000834	985	0.00131	985	0.0009789	985	0.00060736	985	0.00145	985	0.00148		1635	0.0858	1635	0.07036	1635	0.04268	1635	0.04058	1635	0.167	1635	0.26161	1635	0.36662	1635	0.95474		1800	8.54469e-17	1400	1.85116e-16	1860	1.05566e-16			1925	5.91871e-16	1925	3.78877e-15
684	0.00178	984	0.000692	984	0.00091743	984	0.000867	984	0.00146	984	0.0009399	984	0.00060152	984	0.00155	984	0.00151		1634	0.09046	1634	0.07257	1634	0.04277	1634	0.0441	1634	0.1674	1634	0.26558	1634	0.375	1634	0.9456		1820	8.38426e-17	1420	1.75533e-16	1880	1.03354e-16			1950	5.67689e-16	1950	3.48455e-15
683	0.0018	983	0.000732	983	0.00092379	983	0.0008985	983	0.00141	983	0.0009139	983	0.00056648	983	0.00148	983	0.00205		1633	0.08486	1633	0.06748	1633	0.04279	1633	0.04173	1633	0.16789	1633	0.26849	1633	0.37165	1633	0.94951		1840	8.23383e-17	1440	1.66751e-16	1900	1.01264e-16			1975	5.59339e-16	1975	3.43105e-15
682	0.00182	982	0.000714	982	0.00091743	982	0.00093	982	0.00148	982	0.00111	982	0.0005475	982	0.00157	982	0.00179		1632	0.08731	1632	0.07013	1632	0.04284	1632	0.04547	1632	0.16821	1632	0.26898	1632	0.37446	1632	0.94804		1860	8.09242e-17	1460	1.58703e-16	1920	9.92847e-17			2000	5.51245e-16	2000	3.37927e-15
681	0.00183	981	0.00076	981	0.00096672	981	0.000969	981	0.00155	981	0.0011	981	0.00079278	981	0.00156	981	0.00184		1631	0.08369	1631	0.07016	1631	0.04268	1631	0.04686	1631	0.16857	1631	0.27192	1631	0.37492	1631	0.94917		1880	7.95915e-17	1480	1.51328e-16	1940	9.74681e-17
680	0.00186	980	0.000792	980	0.001	980	0.00101	980	0.00163	980	0.00108	980	0.00069204	980	0.00164	980	0.00191		1630	0.08526	1630	0.07603	1630	0.04273	1630	0.04685	1630	0.16874	1630	0.26509	1630	0.37873	1630	0.96013		1900	7.83323e-17	1500	1.44571e-16	1960	9.60686e-17
679	0.00188	979	0.000782	979	0.00104	979	0.00107	979	0.00164	979	0.00106	979	0.00092564	979	0.00163	979	0.00188		1629	0.0851	1629	0.07347	1629	0.04298	1629	0.04473	1629	0.16914	1629	0.26792	1629	0.37152	1629	0.94976		1920	7.71398e-17	1520	1.38381e-16	1980	9.47088e-17
678	0.0019	978	0.000882	978	0.00107	978	0.00104	978	0.00175	978	0.00115	978	0.00094754	978	0.00164	978	0.00172		1628	0.08432	1628	0.07543	1628	0.04294	1628	0.04643	1628	0.16971	1628	0.27941	1628	0.38534	1628	0.96203		1940	7.5991e-17	1540	1.32713e-16	2000	9.3387e-17
677	0.00192	977	0.00078	977	0.00106	977	0.00115	977	0.00172	977	0.00114	977	0.0007665	977	0.00165	977	0.0018		1627	0.08423	1627	0.07788	1627	0.04292	1627	0.04297	1627	0.17025	1627	0.2771	1627	0.37754	1627	0.94482		1960	7.47934e-17	1560	1.27525e-16
676	0.00194	976	0.000788	976	0.00105	976	0.00105	976	0.00174	976	0.00118	976	0.0007884	976	0.00177	976	0.00196		1626	0.08244	1626	0.0768	1626	0.04297	1626	0.04591	1626	0.17055	1626	0.28339	1626	0.38458	1626	0.96457		1980	7.36307e-17	1580	1.22779e-16
675	0.00197	975	0.000848	975	0.0011	975	0.00115	975	0.00179	975	0.00123	975	0.00094462	975	0.00177	975	0.00211		1625	0.07686	1625	0.07326	1625	0.04284	1625	0.04566	1625	0.17057	1625	0.28186	1625	0.38168	1625	0.95121		2000	7.2502e-17	1600	1.1844e-16
674	0.00199	974	0.00091	974	0.00114	974	0.00124	974	0.00185	974	0.00121	974	0.00111	974	0.00189	974	0.00193		1624	0.08256	1624	0.0756	1624	0.04301	1624	0.04473	1624	0.17081	1624	0.28156	1624	0.37994	1624	0.96757				1620	1.14479e-16
673	0.00201	973	0.000916	973	0.00113	973	0.00118	973	0.00189	973	0.00123	973	0.00108	973	0.00187	973	0.0021		1623	0.07839	1623	0.07447	1623	0.04289	1623	0.04143	1623	0.17112	1623	0.2843	1623	0.38167	1623	0.98679				1640	1.10866e-16
672	0.00204	972	0.000966	972	0.00116	972	0.00124	972	0.00197	972	0.00125	972	0.00126	972	0.0019	972	0.00202		1622	0.08011	1622	0.07528	1622	0.04282	1622	0.04424	1622	0.1717	1622	0.2803	1622	0.40628	1622	0.99045				1660	1.07562e-16
671	0.00205	971	0.00098	971	0.00119	971	0.00127	971	0.00205	971	0.0012	971	0.00145	971	0.00203	971	0.00224		1621	0.08129	1621	0.07669	1621	0.04309	1621	0.04357	1621	0.17198	1621	0.28789	1621	0.40173	1621	0.95231				1680	1.04533e-16
670	0.00208	970	0.000998	970	0.00122	970	0.00125	970	0.00202	970	0.00121	970	0.0013	970	0.00193	970	0.0021		1620	0.08359	1620	0.07209	1620	0.043	1620	0.04289	1620	0.17223	1620	0.28677	1620	0.39776	1620	0.97168				1700	1.01747e-16					1405	3.43902e-14
669	0.00209	969	0.000966	969	0.00121	969	0.00124	969	0.00207	969	0.00126	969	0.00116	969	0.00192	969	0.0022		1619	0.0764	1619	0.06847	1619	0.04285	1619	0.04175	1619	0.17233	1619	0.28627	1619	0.38724	1619	0.94044				1720	9.91778e-17					1406	3.43214e-14
668	0.00212	968	0.00096	968	0.00122	968	0.00125	968	0.00209	968	0.00133	968	0.00134	968	0.00209	968	0.00215		1618	0.07398	1618	0.07195	1618	0.04318	1618	0.04398	1618	0.17271	1618	0.28564	1618	0.39829	1618	0.95383				1740	9.68009e-17					1407	3.4232e-14
667	0.00215	967	0.000956	967	0.00123	967	0.00132	967	0.00204	967	0.00125	967	0.00146	967	0.002	967	0.00244		1617	0.07281	1617	0.07483	1617	0.04291	1617	0.04623	1617	0.1727	1617	0.28311	1617	0.40441	1617	0.9509				1760	9.4596e-17					1408	3.41223e-14
666	0.00216	966	0.000988	966	0.00124	966	0.00125	966	0.00207	966	0.00126	966	0.00143	966	0.00205	966	0.00235		1616	0.07557	1616	0.07384	1616	0.04285	1616	0.04671	1616	0.173	1616	0.29012	1616	0.40401	1616	0.95894				1780	9.25449e-17					1409	3.39927e-14
665	0.00219	965	0.000978	965	0.00128	965	0.00135	965	0.00216	965	0.0014	965	0.00165	965	0.00212	965	0.00232		1615	0.07742	1615	0.0755	1615	0.04283	1615	0.04108	1615	0.17314	1615	0.27897	1615	0.39954	1615	0.97931				1800	9.06315e-17					1410	3.38437e-14
664	0.00221	964	0.00103	964	0.00131	964	0.00139	964	0.0021	964	0.0013	964	0.00169	964	0.00209	964	0.00247		1614	0.07009	1614	0.07636	1614	0.04296	1614	0.04061	1614	0.17358	1614	0.28748	1614	0.40187	1614	0.96611				1820	8.88418e-17					1411	3.36759e-14
663	0.00224	963	0.000984	963	0.0013	963	0.00135	963	0.00219	963	0.00136	963	0.00164	963	0.00211	963	0.00232		1613	0.07436	1613	0.07074	1613	0.0428	1613	0.04011	1613	0.17339	1613	0.2841	1613	0.41124	1613	0.94374				1840	8.71633e-17					1412	3.34898e-14
662	0.00226	962	0.0011	962	0.00134	962	0.00141	962	0.00225	962	0.00149	962	0.00181	962	0.00218	962	0.00256		1612	0.07332	1612	0.0734	1612	0.04305	1612	0.04387	1612	0.17337	1612	0.29119	1612	0.40806	1612	0.91696				1860	8.5585e-17					1413	3.32862e-14
661	0.00228	961	0.00101	961	0.00129	961	0.00132	961	0.00212	961	0.00136	961	0.00172	961	0.00212	961	0.00246		1611	0.06706	1611	0.07873	1611	0.04289	1611	0.04636	1611	0.1736	1611	0.28752	1611	0.39916	1611	0.92759				1880	8.4097e-17					1414	3.30657e-14
660	0.0023	960	0.00106	960	0.0013	960	0.00138	960	0.00222	960	0.00142	960	0.00189	960	0.00221	960	0.00244		1610	0.0692	1610	0.0794	1610	0.04261	1610	0.042	1610	0.17382	1610	0.28959	1610	0.41386	1610	0.94801				1900	8.26907e-17					1415	3.2829e-14
659	0.00232	959	0.00104	959	0.0013	959	0.00133	959	0.00211	959	0.00152	959	0.00163	959	0.00212	959	0.00239		1609	0.06393	1609	0.07781	1609	0.04288	1609	0.04842	1609	0.17359	1609	0.29887	1609	0.4095	1609	0.97106				1920	8.13585e-17					1416	3.2577e-14
658	0.00234	958	0.00102	958	0.00128	958	0.00132	958	0.00203	958	0.00131	958	0.00187	958	0.00205	958	0.00238		1608	0.06419	1608	0.08241	1608	0.04237	1608	0.05372	1608	0.1735	1608	0.29854	1608	0.42288	1608	0.95119				1940	8.00905e-17					1417	3.23105e-14
657	0.00237	957	0.000926	957	0.00128	957	0.00125	957	0.00196	957	0.00135	957	0.00202	957	0.00199	957	0.00244		1607	0.06757	1607	0.0763	1607	0.04221	1607	0.05036	1607	0.17342	1607	0.29226	1607	0.41637	1607	0.95891				1960	7.88541e-17					1418	3.20303e-14
656	0.00239	956	0.000992	956	0.00128	956	0.00125	956	0.00197	956	0.00131	956	0.00187	956	0.00202	956	0.00239		1606	0.06282	1606	0.08309	1606	0.04192	1606	0.05213	1606	0.17319	1606	0.29142	1606	0.42174	1606	0.99384				1980	7.76538e-17					1419	3.17372e-14
655	0.00242	955	0.000954	955	0.00123	955	0.00123	955	0.00199	955	0.00138	955	0.002	955	0.00196	955	0.00232		1605	0.07582	1605	0.08595	1605	0.04195	1605	0.05043	1605	0.1724	1605	0.29638	1605	0.44449	1605	0.99443				2000	7.64879e-17					1420	3.14321e-14
654	0.00244	954	0.00085	954	0.0012	954	0.00112	954	0.00184	954	0.00125	954	0.00198	954	0.0019	954	0.00241		1604	0.05582	1604	0.07101	1604	0.04186	1604	0.04203	1604	0.17227	1604	0.31718	1604	0.39287	1604	0.98852										1421	3.11158e-14
653	0.00247	953	0.000916	953	0.00121	953	0.00113	953	0.00182	953	0.00135	953	0.00217	953	0.00198	953	0.00241		1603	0.06348	1603	0.0698	1603	0.04159	1603	0.04653	1603	0.17139	1603	0.29468	1603	0.39258	1603	0.95704										1422	3.07893e-14
652	0.0025	952	0.000844	952	0.00117	952	0.00101	952	0.00152	952	0.00138	952	0.00211	952	0.00178	952	0.00222		1602	0.0655	1602	0.08131	1602	0.04178	1602	0.04921	1602	0.17145	1602	0.30315	1602	0.3818	1602	0.96531										1423	3.04534e-14
651	0.00252	951	0.00086	951	0.00117	951	0.00108	951	0.00152	951	0.00134	951	0.00205	951	0.00191	951	0.00246		1601	0.05341	1601	0.09752	1601	0.04117	1601	0.05252	1601	0.17125	1601	0.30228	1601	0.41542	1601	0.9426										1424	3.0109e-14
650	0.00254	950	0.000808	950	0.00116	950	0.000927	950	0.00158	950	0.00131	950	0.00215	950	0.00181	950	0.00215		1600	0.06142	1600	0.08129	1600	0.04104	1600	0.04136	1600	0.17063	1600	0.2955	1600	0.41131	1600	1										1425	2.97979e-14
649	0.00256	949	0.000802	949	0.00112	949	0.00103	949	0.00148	949	0.00128	949	0.00224	949	0.0017	949	0.00221		1599	--	1599	--	1599	--	1599	--	1599	--	1599	--	1599	--	1599	--										1450	2.04455e-14
648	0.00259	948	0.000786	948	0.00111	948	0.0009195	948	0.00147	948	0.00136	948	0.00227	948	0.00174	948	0.00239		1598	--	1598	--	1598	--	1598	--	1598	--	1598	--	1598	--	1598	--										1475	1.33841e-14
647	0.00261	947	0.000886	947	0.00116	947	0.00105	947	0.00166	947	0.00137	947	0.00264	947	0.00184	947	0.00217		1597	--	1597	--	1597	--	1597	--	1597	--	1597	--	1597	--	1597	--										1500	9.04578e-15
646	0.00264	946	0.000754	946	0.00107	946	0.000903	946	0.00132	946	0.00129	946	0.00229	946	0.00171	946	0.00231		1596	--	1596	--	1596	--	1596	--	1596	--	1596	--	1596	--	1596	--										1525	6.41255e-15
645	0.00266	945	0.000726	945	0.00113	945	0.000873	945	0.00137	945	0.00132	945	0.00251	945	0.00167	945	0.00216		1595	--	1595	--	1595	--	1595	--	1595	--	1595	--	1595	--	1595	--										1550	4.75328e-15
644	0.00269	944	0.000706	944	0.00114	944	0.000954	944	0.00137	944	0.00138	944	0.00238	944	0.00175	944	0.00217		1594	--	1594	--	1594	--	1594	--	1594	--	1594	--	1594	--	1594	--										1575	3.65929e-15
643	0.00271	943	0.000758	943	0.00111	943	0.000888	943	0.00135	943	0.00137	943	0.0026	943	0.0017	943	0.00217		1593	--	1593	--	1593	--	1593	--	1593	--	1593	--	1593	--	1593	--										1600	2.90709e-15
642	0.00274	942	0.000748	942	0.00107	942	0.000834	942	0.00122	942	0.00135	942	0.0026	942	0.00166	942	0.0022		1592	--	1592	--	1592	--	1592	--	1592	--	1592	--	1592	--	1592	--										1625	2.37086e-15
641	0.00276	941	0.000724	941	0.00108	941	0.000849	941	0.00111	941	0.00142	941	0.00265	941	0.00162	941	0.0022		1591	--	1591	--	1591	--	1591	--	1591	--	1591	--	1591	--	1591	--										1650	1.97674e-15
640	0.00279	940	0.00062	940	0.00107	940	0.000765	940	0.00112	940	0.00134	940	0.00256	940	0.00162	940	0.00224		1590	--	1590	--	1590	--	1590	--	1590	--	1590	--	1590	--	1590	--										1675	1.67902e-15
639	0.00282	939	0.000642	939	0.00106	939	0.000786	939	0.00106	939	0.00134	939	0.00243	939	0.00161	939	0.00215		1589	--	1589	--	1589	--	1589	--	1589	--	1589	--	1589	--	1589	--										1700	1.44873e-15
638	0.00285	938	0.00071	938	0.00107	938	0.0008685	938	0.00118	938	0.00134	938	0.00271	938	0.00167	938	0.00212		1588	--	1588	--	1588	--	1588	--	1588	--	1588	--	1588	--	1588	--										1725	1.2669e-15
637	0.00288	937	0.000636	937	0.00104	937	0.000729	937	0.0011	937	0.00137	937	0.00254	937	0.00156	937	0.0022		1587	--	1587	--	1587	--	1587	--	1587	--	1587	--	1587	--	1587	--										1750	1.12074e-15
636	0.0029	936	0.000696	936	0.00109	936	0.000834	936	0.00116	936	0.00136	936	0.00263	936	0.00169	936	0.00219		1586	--	1586	--	1586	--	1586	--	1586	--	1586	--	1586	--	1586	--										1775	1.00138e-15
635	0.00293	935	0.000686	935	0.0011	935	0.000804	935	0.0011	935	0.00144	935	0.00275	935	0.00169	935	0.00211		1585	--	1585	--	1585	--	1585	--	1585	--	1585	--	1585	--	1585	--										1800	9.02543e-16
634	0.00295	934	0.000634	934	0.00104	934	0.0007545	934	0.000939195	934	0.00141	934	0.00263	934	0.00164	934	0.00229		1584	--	1584	--	1584	--	1584	--	1584	--	1584	--	1584	--	1584	--										1825	8.19669e-16
633	0.00299	933	0.000646	933	0.00107	933	0.0008265	933	0.000978075	933	0.00145	933	0.00251	933	0.00152	933	0.00215		1583	--	1583	--	1583	--	1583	--	1583	--	1583	--	1583	--	1583	--										1850	7.494e-16
632	0.003	932	0.000658	932	0.00108	932	0.0007785	932	0.000917325	932	0.00138	932	0.00277	932	0.00154	932	0.00221		1582	--	1582	--	1582	--	1582	--	1582	--	1582	--	1582	--	1582	--										1875	6.89218e-16
631	0.00303	931	0.000578	931	0.00107	931	0.000639	931	0.000888165	931	0.00146	931	0.00271	931	0.00157	931	0.00223		1581	--	1581	--	1581	--	1581	--	1581	--	1581	--	1581	--	1581	--										1900	6.37203e-16
630	0.00306	930	0.000642	930	0.00107	930	0.000684	930	0.00102	930	0.00146	930	0.00291	930	0.00162	930	0.00208		1580	--	1580	--	1580	--	1580	--	1580	--	1580	--	1580	--	1580	--										1925	5.91871e-16
629	0.00308	929	0.000584	929	0.00105	929	0.0007005	929	0.00101	929	0.00143	929	0.00261	929	0.00155	929	0.00213		1579	--	1579	--	1579	--	1579	--	1579	--	1579	--	1579	--	1579	--										1950	5.67689e-16
628	0.00312	928	0.000578	928	0.00105	928	0.0007035	928	0.00091611	928	0.00147	928	0.00265	928	0.00162	928	0.00235		1578	--	1578	--	1578	--	1578	--	1578	--	1578	--	1578	--	1578	--										1975	5.59339e-16
627	0.00315	927	0.000564	927	0.00099534	927	0.0006315	927	0.00090153	927	0.00141	927	0.00262	927	0.00144	927	0.00217		1577	--	1577	--	1577	--	1577	--	1577	--	1577	--	1577	--	1577	--										2000	5.51245e-16
626	0.00318	926	0.00061	926	0.00104	926	0.0006675	926	0.000929475	926	0.00138	926	0.00279	926	0.00165	926	0.00222		1576	--	1576	--	1576	--	1576	--	1576	--	1576	--	1576	--	1576	--
625	0.00321	925	0.000632	925	0.00107	925	0.00066	925	0.0009234	925	0.0015	925	0.00279	925	0.00157	925	0.00237		1575	--	1575	--	1575	--	1575	--	1575	--	1575	--	1575	--	1575	--
624	0.00323	924	0.000646	924	0.0011	924	0.0007125	924	0.000948915	924	0.00149	924	0.00298	924	0.00171	924	0.00239		1574	--	1574	--	1574	--	1574	--	1574	--	1574	--	1574	--	1574	--
623	0.00327	923	0.000568	923	0.00105	923	0.0006405	923	0.00078975	923	0.00153	923	0.0028	923	0.00157	923	0.00212		1573	--	1573	--	1573	--	1573	--	1573	--	1573	--	1573	--	1573	--
622	0.0033	922	0.000598	922	0.00106	922	0.000555	922	0.000790965	922	0.00156	922	0.00266	922	0.00146	922	0.00231		1572	--	1572	--	1572	--	1572	--	1572	--	1572	--	1572	--	1572	--
621	0.00334	921	0.000624	921	0.00107	921	0.0007005	921	0.000929475	921	0.00153	921	0.00284	921	0.00164	921	0.00236		1571	--	1571	--	1571	--	1571	--	1571	--	1571	--	1571	--	1571	--
620	0.00336	920	0.000574	920	0.00102	920	0.000633	920	0.000771525	920	0.0016	920	0.00283	920	0.00155	920	0.00216		1570	--	1570	--	1570	--	1570	--	1570	--	1570	--	1570	--	1570	--
619	0.0034	919	0.000626	919	0.00108	919	0.0006	919	0.000778815	919	0.00146	919	0.00277	919	0.0016	919	0.00236		1569	--	1569	--	1569	--	1569	--	1569	--	1569	--	1569	--	1569	--
618	0.00342	918	0.000562	918	0.00111	918	0.0005385	918	0.000773955	918	0.00155	918	0.00277	918	0.00168	918	0.00251		1568	--	1568	--	1568	--	1568	--	1568	--	1568	--	1568	--	1568	--
617	0.00346	917	0.000554	917	0.00106	917	0.0006555	917	0.00083835	917	0.00152	917	0.00278	917	0.00164	917	0.00242		1567	--	1567	--	1567	--	1567	--	1567	--	1567	--	1567	--	1567	--
616	0.00349	916	0.000584	916	0.00109	916	0.000591	916	0.0007776	916	0.00155	916	0.00268	916	0.00168	916	0.00216		1566	--	1566	--	1566	--	1566	--	1566	--	1566	--	1566	--	1566	--
615	0.00353	915	0.00055	915	0.00108	915	0.0006105	915	0.000761805	915	0.00164	915	0.00292	915	0.00164	915	0.00228		1565	--	1565	--	1565	--	1565	--	1565	--	1565	--	1565	--	1565	--
614	0.00356	914	0.000568	914	0.00107	914	0.0005655	914	0.000679185	914	0.00153	914	0.00272	914	0.00161	914	0.00232		1564	--	1564	--	1564	--	1564	--	1564	--	1564	--	1564	--	1564	--
613	0.00359	913	0.000584	913	0.00111	913	0.0006105	913	0.000810405	913	0.00163	913	0.00274	913	0.00167	913	0.00263		1563	--	1563	--	1563	--	1563	--	1563	--	1563	--	1563	--	1563	--
612	0.00363	912	0.00063	912	0.00111	912	0.0006345	912	0.000844425	912	0.00161	912	0.00287	912	0.00168	912	0.00239		1562	--	1562	--	1562	--	1562	--	1562	--	1562	--	1562	--	1562	--
611	0.00367	911	0.000586	911	0.00111	911	0.0005895	911	0.000729	911	0.00161	911	0.00268	911	0.0016	911	0.0025		1561	--	1561	--	1561	--	1561	--	1561	--	1561	--	1561	--	1561	--
610	0.00369	910	0.000526	910	0.00107	910	0.000546	910	0.000759375	910	0.00158	910	0.00268	910	0.00166	910	0.00253		1560	--	1560	--	1560	--	1560	--	1560	--	1560	--	1560	--	1560	--
609	0.00373	909	0.00062	909	0.00115	909	0.000594	909	0.0007776	909	0.00164	909	0.0027	909	0.00169	909	0.00262		1559	--	1559	--	1559	--	1559	--	1559	--	1559	--	1559	--	1559	--
608	0.00377	908	0.000528	908	0.00111	908	0.000612	908	0.00066582	908	0.00165	908	0.00269	908	0.0017	908	0.0025		1558	--	1558	--	1558	--	1558	--	1558	--	1558	--	1558	--	1558	--
607	0.00381	907	0.000564	907	0.00109	907	0.000573	907	0.000722925	907	0.00166	907	0.00256	907	0.00166	907	0.0024		1557	--	1557	--	1557	--	1557	--	1557	--	1557	--	1557	--	1557	--
606	0.00384	906	0.000546	906	0.0011	906	0.0005595	906	0.000698625	906	0.00162	906	0.00262	906	0.00173	906	0.00273		1556	--	1556	--	1556	--	1556	--	1556	--	1556	--	1556	--	1556	--
605	0.00388	905	0.000602	905	0.00118	905	0.000621	905	0.00084564	905	0.00167	905	0.00263	905	0.00181	905	0.00256		1555	--	1555	--	1555	--	1555	--	1555	--	1555	--	1555	--	1555	--
604	0.00391	904	0.000526	904	0.00114	904	0.0005625	904	0.000640305	904	0.0018	904	0.00257	904	0.00167	904	0.00233		1554	--	1554	--	1554	--	1554	--	1554	--	1554	--	1554	--	1554	--
603	0.00395	903	0.000582	903	0.00116	903	0.00051	903	0.0008019	903	0.00178	903	0.00281	903	0.00171	903	0.0027		1553	--	1553	--	1553	--	1553	--	1553	--	1553	--	1553	--	1553	--
602	0.00399	902	0.00062	902	0.00117	902	0.000621	902	0.00075087	902	0.00168	902	0.0029	902	0.00178	902	0.00258		1552	--	1552	--	1552	--	1552	--	1552	--	1552	--	1552	--	1552	--
601	0.00403	901	0.000636	901	0.00122	901	0.000594	901	0.000795825	901	0.00184	901	0.00278	901	0.00185	901	0.00275		1551	--	1551	--	1551	--	1551	--	1551	--	1551	--	1551	--	1551	--
600	0.00407	900	0.000588	900	0.00117	900	0.000582	900	0.00067068	900	0.00172	900	0.00266	900	0.00174	900	0.00265		1550	--	1550	--	1550	--	1550	--	1550	--	1550	--	1550	--	1550	--
599	0.00411	899	0.000592	899	0.00121	899	0.000648	899	0.00072414	899	0.00168	899	0.00275	899	0.00186	899	0.00264		1549	--	1549	--	1549	--	1549	--	1549	--	1549	--	1549	--	1549	--
598	0.00414	898	0.000594	898	0.00123	898	0.000663	898	0.00079218	898	0.00187	898	0.0026	898	0.00189	898	0.00264		1548	--	1548	--	1548	--	1548	--	1548	--	1548	--	1548	--	1548	--
597	0.00418	897	0.000664	897	0.00124	897	0.000636	897	0.000822555	897	0.00178	897	0.00284	897	0.00193	897	0.00266		1547	--	1547	--	1547	--	1547	--	1547	--	1547	--	1547	--	1547	--
596	0.00423	896	0.00059	896	0.00125	896	0.0006435	896	0.00071442	896	0.00181	896	0.00289	896	0.0019	896	0.00279		1546	--	1546	--	1546	--	1546	--	1546	--	1546	--	1546	--	1546	--
595	0.00427	895	0.000656	895	0.00126	895	0.0006705	895	0.00088695	895	0.00185	895	0.00285	895	0.00201	895	0.00282		1545	--	1545	--	1545	--	1545	--	1545	--	1545	--	1545	--	1545	--
594	0.00431	894	0.00064	894	0.00127	894	0.0006585	894	0.000934335	894	0.00194	894	0.00291	894	0.00206	894	0.00282		1544	--	1544	--	1544	--	1544	--	1544	--	1544	--	1544	--	1544	--
593	0.00435	893	0.000622	893	0.00124	893	0.0006285	893	0.000764235	893	0.00196	893	0.00281	893	0.00202	893	0.00281		1543	--	1543	--	1543	--	1543	--	1543	--	1543	--	1543	--	1543	--
592	0.00439	892	0.00065	892	0.00127	892	0.000663	892	0.000810405	892	0.00196	892	0.00287	892	0.00201	892	0.00316		1542	--	1542	--	1542	--	1542	--	1542	--	1542	--	1542	--	1542	--
591	0.00444	891	0.000706	891	0.00127	891	0.0007335	891	0.00087237	891	0.00185	891	0.00271	891	0.00203	891	0.00293		1541	--	1541	--	1541	--	1541	--	1541	--	1541	--	1541	--	1541	--
590	0.00448	890	0.000658	890	0.00132	890	0.000654	890	0.00080433	890	0.00188	890	0.0029	890	0.00204	890	0.00299		1540	--	1540	--	1540	--	1540	--	1540	--	1540	--	1540	--	1540	--
589	0.00454	889	0.000664	889	0.00132	889	0.000651	889	0.00079704	889	0.00196	889	0.00278	889	0.0021	889	0.00308		1539	--	1539	--	1539	--	1539	--	1539	--	1539	--	1539	--	1539	--
588	0.00458	888	0.000644	888	0.00127	888	0.0005865	888	0.000730215	888	0.00196	888	0.00278	888	0.00203	888	0.00303		1538	--	1538	--	1538	--	1538	--	1538	--	1538	--	1538	--	1538	--
587	0.00462	887	0.000672	887	0.00132	887	0.000705	887	0.00077274	887	0.00198	887	0.00294	887	0.00211	887	0.00326		1537	--	1537	--	1537	--	1537	--	1537	--	1537	--	1537	--	1537	--
586	0.00467	886	0.000632	886	0.00134	886	0.0006825	886	0.000732645	886	0.00209	886	0.00281	886	0.00219	886	0.00318		1536	--	1536	--	1536	--	1536	--	1536	--	1536	--	1536	--	1536	--
585	0.00473	885	0.000716	885	0.00136	885	0.000705	885	0.00096714	885	0.00198	885	0.00296	885	0.00225	885	0.00313		1535	--	1535	--	1535	--	1535	--	1535	--	1535	--	1535	--	1535	--
584	0.00478	884	0.000638	884	0.00134	884	0.00069	884	0.00085293	884	0.00204	884	0.00293	884	0.00216	884	0.00327		1534	--	1534	--	1534	--	1534	--	1534	--	1534	--	1534	--	1534	--
583	0.00482	883	0.000684	883	0.00138	883	0.000735	883	0.000854145	883	0.00203	883	0.0031	883	0.00239	883	0.00328		1533	--	1533	--	1533	--	1533	--	1533	--	1533	--	1533	--	1533	--
582	0.00487	882	0.000714	882	0.00141	882	0.0007155	882	0.0009234	882	0.00201	882	0.00312	882	0.00233	882	0.00328		1532	--	1532	--	1532	--	1532	--	1532	--	1532	--	1532	--	1532	--
581	0.00493	881	0.000758	881	0.00143	881	0.0007605	881	0.00093798	881	0.00206	881	0.00306	881	0.00234	881	0.00321		1531	--	1531	--	1531	--	1531	--	1531	--	1531	--	1531	--	1531	--
580	0.00499	880	0.000704	880	0.00148	880	0.000789	880	0.00089181	880	0.00212	880	0.00312	880	0.00237	880	0.00333		1530	--	1530	--	1530	--	1530	--	1530	--	1530	--	1530	--	1530	--
579	0.00504	879	0.00076	879	0.00142	879	0.0007545	879	0.00085293	879	0.00209	879	0.00283	879	0.00241	879	0.00336		1529	--	1529	--	1529	--	1529	--	1529	--	1529	--	1529	--	1529	--
578	0.00509	878	0.000678	878	0.00143	878	0.0007425	878	0.0008748	878	0.00204	878	0.003	878	0.0024	878	0.0035		1528	--	1528	--	1528	--	1528	--	1528	--	1528	--	1528	--	1528	--
577	0.00515	877	0.000664	877	0.00142	877	0.000723	877	0.00088452	877	0.0021	877	0.00301	877	0.00238	877	0.00352		1527	--	1527	--	1527	--	1527	--	1527	--	1527	--	1527	--	1527	--
576	0.00522	876	0.000732	876	0.00148	876	0.0008715	876	0.000965925	876	0.00214	876	0.00325	876	0.00249	876	0.00353		1526	--	1526	--	1526	--	1526	--	1526	--	1526	--	1526	--	1526	--
575	0.00527	875	0.00074	875	0.00148	875	0.0006735	875	0.00101	875	0.00221	875	0.00318	875	0.00246	875	0.00358		1525	--	1525	--	1525	--	1525	--	1525	--	1525	--	1525	--	1525	--
574	0.00533	874	0.000756	874	0.00147	874	0.0008055	874	0.000965925	874	0.00216	874	0.00316	874	0.00254	874	0.00354		1524	--	1524	--	1524	--	1524	--	1524	--	1524	--	1524	--	1524	--
573	0.0054	873	0.00074	873	0.0015	873	0.0007905	873	0.00096228	873	0.0022	873	0.00311	873	0.00246	873	0.00362		1523	--	1523	--	1523	--	1523	--	1523	--	1523	--	1523	--	1523	--
572	0.00546	872	0.000668	872	0.00146	872	0.0007485	872	0.00091854	872	0.0023	872	0.00306	872	0.00256	872	0.00349		1522	--	1522	--	1522	--	1522	--	1522	--	1522	--	1522	--	1522	--
571	0.00552	871	0.00074	871	0.00154	871	0.0007425	871	0.00093069	871	0.00217	871	0.00305	871	0.00262	871	0.00363		1521	--	1521	--	1521	--	1521	--	1521	--	1521	--	1521	--	1521	--
570	0.0056	870	0.00076	870	0.00153	870	0.000786	870	0.00099387	870	0.00231	870	0.00307	870	0.00267	870	0.0036		1520	--	1520	--	1520	--	1520	--	1520	--	1520	--	1520	--	1520	--
569	0.00565	869	0.00075	869	0.00155	869	0.000756	869	0.00102	869	0.00229	869	0.00319	869	0.00263	869	0.00366		1519	--	1519	--	1519	--	1519	--	1519	--	1519	--	1519	--	1519	--
568	0.00572	868	0.00077	868	0.00154	868	0.0007875	868	0.00102	868	0.00236	868	0.0032	868	0.00269	868	0.00383		1518	--	1518	--	1518	--	1518	--	1518	--	1518	--	1518	--	1518	--
567	0.00579	867	0.000798	867	0.00158	867	0.0008535	867	0.00104	867	0.00237	867	0.00329	867	0.00273	867	0.00372		1517	--	1517	--	1517	--	1517	--	1517	--	1517	--	1517	--	1517	--
566	0.00586	866	0.00073	866	0.00157	866	0.0008205	866	0.000990225	866	0.00235	866	0.00335	866	0.0027	866	0.00388		1516	--	1516	--	1516	--	1516	--	1516	--	1516	--	1516	--	1516	--
565	0.00594	865	0.00077	865	0.0016	865	0.000879	865	0.00105	865	0.00233	865	0.00328	865	0.00276	865	0.00391		1515	--	1515	--	1515	--	1515	--	1515	--	1515	--	1515	--	1515	--
564	0.00601	864	0.000756	864	0.00157	864	0.0008025	864	0.0009963	864	0.00237	864	0.00325	864	0.00282	864	0.00398		1514	--	1514	--	1514	--	1514	--	1514	--	1514	--	1514	--	1514	--
563	0.0061	863	0.000824	863	0.00161	863	0.000873	863	0.00105	863	0.00245	863	0.00337	863	0.00292	863	0.00394		1513	--	1513	--	1513	--	1513	--	1513	--	1513	--	1513	--	1513	--
562	0.00617	862	0.000798	862	0.00165	862	0.0008595	862	0.00106	862	0.0024	862	0.00339	862	0.00283	862	0.00394		1512	--	1512	--	1512	--	1512	--	1512	--	1512	--	1512	--	1512	--
561	0.00625	861	0.000804	861	0.00162	861	0.0008025	861	0.00101	861	0.00243	861	0.00333	861	0.00281	861	0.00423		1511	--	1511	--	1511	--	1511	--	1511	--	1511	--	1511	--	1511	--
560	0.00634	860	0.00076	860	0.00163	860	0.0009105	860	0.00107	860	0.00248	860	0.00323	860	0.00293	860	0.00405		1510	--	1510	--	1510	--	1510	--	1510	--	1510	--	1510	--	1510	--
559	0.00642	859	0.0008	859	0.00166	859	0.0008805	859	0.00101	859	0.00246	859	0.00333	859	0.00287	859	0.00433		1509	--	1509	--	1509	--	1509	--	1509	--	1509	--	1509	--	1509	--
558	0.00651	858	0.000822	858	0.00165	858	0.000825	858	0.0011	858	0.00248	858	0.00344	858	0.00298	858	0.0043		1508	--	1508	--	1508	--	1508	--	1508	--	1508	--	1508	--	1508	--
557	0.0066	857	0.000786	857	0.00166	857	0.0009075	857	0.00112	857	0.00255	857	0.00354	857	0.00303	857	0.00433		1507	--	1507	--	1507	--	1507	--	1507	--	1507	--	1507	--	1507	--
556	0.00669	856	0.000798	856	0.00171	856	0.0008175	856	0.00107	856	0.00254	856	0.00337	856	0.00292	856	0.00432		1506	--	1506	--	1506	--	1506	--	1506	--	1506	--	1506	--	1506	--
555	0.00679	855	0.000802	855	0.0017	855	0.0008535	855	0.00101	855	0.00256	855	0.00344	855	0.00297	855	0.00432		1505	--	1505	--	1505	--	1505	--	1505	--	1505	--	1505	--	1505	--
554	0.00688	854	0.00082	854	0.00171	854	0.0008265	854	0.00101	854	0.00263	854	0.00347	854	0.00288	854	0.0043		1504	--	1504	--	1504	--	1504	--	1504	--	1504	--	1504	--	1504	--
553	0.00698	853	0.000796	853	0.00173	853	0.0008235	853	0.00106	853	0.00264	853	0.00319	853	0.00305	853	0.00436		1503	--	1503	--	1503	--	1503	--	1503	--	1503	--	1503	--	1503	--
552	0.00708	852	0.000886	852	0.00177	852	0.000957	852	0.00117	852	0.00262	852	0.00355	852	0.00314	852	0.00434		1502	--	1502	--	1502	--	1502	--	1502	--	1502	--	1502	--	1502	--
551	0.00719	851	0.000862	851	0.00177	851	0.000921	851	0.00109	851	0.00261	851	0.0035	851	0.00304	851	0.00461		1501	--	1501	--	1501	--	1501	--	1501	--	1501	--	1501	--	1501	--
550	0.00729	850	0.000898	850	0.00182	850	0.00101	850	0.0013	850	0.00266	850	0.00364	850	0.00319	850	0.00458		1500	--	1500	--	1500	--	1500	--	1500	--	1500	--	1500	--	1500	--
549	0.00741	849	0.00092	849	0.00179	849	0.000906	849	0.00114	849	0.00276	849	0.00355	849	0.00314	849	0.00469		1499	--	1499	--	1499	--	1499	--	1499	--	1499	--	1499	--	1499	--
548	0.00752	848	0.000926	848	0.00182	848	0.000915	848	0.00118	848	0.00269	848	0.00365	848	0.00314	848	0.00478		1498	--	1498	--	1498	--	1498	--	1498	--	1498	--	1498	--	1498	--
547	0.00764	847	0.000952	847	0.00187	847	0.000999	847	0.00128	847	0.00274	847	0.00368	847	0.00326	847	0.00462		1497	--	1497	--	1497	--	1497	--	1497	--	1497	--	1497	--	1497	--
546	0.00775	846	0.000946	846	0.00185	846	0.0009345	846	0.00114	846	0.00277	846	0.00349	846	0.00315	846	0.00484		1496	--	1496	--	1496	--	1496	--	1496	--	1496	--	1496	--	1496	--
545	0.00788	845	0.00086	845	0.00186	845	0.0008835	845	0.00112	845	0.00276	845	0.00348	845	0.0031	845	0.00493		1495	--	1495	--	1495	--	1495	--	1495	--	1495	--	1495	--	1495	--
544	0.008	844	0.000894	844	0.00187	844	0.000975	844	0.00113	844	0.00282	844	0.00363	844	0.00321	844	0.00465		1494	--	1494	--	1494	--	1494	--	1494	--	1494	--	1494	--	1494	--
543	0.00813	843	0.0009	843	0.00187	843	0.0009225	843	0.00122	843	0.00284	843	0.00365	843	0.00314	843	0.00478		1493	--	1493	--	1493	--	1493	--	1493	--	1493	--	1493	--	1493	--
542	0.00826	842	0.000962	842	0.00194	842	0.000978	842	0.0012	842	0.00289	842	0.00371	842	0.0033	842	0.00486		1492	--	1492	--	1492	--	1492	--	1492	--	1492	--	1492	--	1492	--
541	0.0084	841	0.0009	841	0.00192	841	0.0009315	841	0.00114	841	0.00291	841	0.00338	841	0.00319	841	0.005		1491	--	1491	--	1491	--	1491	--	1491	--	1491	--	1491	--	1491	--
540	0.00854	840	0.00096	840	0.00191	840	0.0011	840	0.00132	840	0.00291	840	0.00371	840	0.00326	840	0.00495		1490	--	1490	--	1490	--	1490	--	1490	--	1490	--	1490	--	1490	--
539	0.00868	839	0.00095	839	0.00196	839	0.00106	839	0.00129	839	0.00289	839	0.00365	839	0.00333	839	0.00512		1489	--	1489	--	1489	--	1489	--	1489	--	1489	--	1489	--	1489	--
538	0.00883	838	0.000926	838	0.00196	838	0.00103	838	0.00127	838	0.003	838	0.00381	838	0.00327	838	0.00507		1488	--	1488	--	1488	--	1488	--	1488	--	1488	--	1488	--	1488	--
537	0.00898	837	0.000928	837	0.00193	837	0.0009795	837	0.00125	837	0.00293	837	0.00351	837	0.00325	837	0.0051		1487	--	1487	--	1487	--	1487	--	1487	--	1487	--	1487	--	1487	--
536	0.00915	836	0.000908	836	0.00192	836	0.000984	836	0.00115	836	0.00302	836	0.00349	836	0.00324	836	0.00516		1486	--	1486	--	1486	--	1486	--	1486	--	1486	--	1486	--	1486	--
535	0.0093	835	0.00095	835	0.002	835	0.000996	835	0.00135	835	0.00298	835	0.00371	835	0.00335	835	0.00529		1485	--	1485	--	1485	--	1485	--	1485	--	1485	--	1485	--	1485	--
534	0.00947	834	0.000974	834	0.00204	834	0.0011	834	0.00138	834	0.00303	834	0.00387	834	0.00336	834	0.0054		1484	--	1484	--	1484	--	1484	--	1484	--	1484	--	1484	--	1484	--
533	0.00964	833	0.000932	833	0.00196	833	0.0009435	833	0.00122	833	0.00305	833	0.0037	833	0.00325	833	0.00529		1483	--	1483	--	1483	--	1483	--	1483	--	1483	--	1483	--	1483	--
532	0.00983	832	0.00091	832	0.002	832	0.000954	832	0.00117	832	0.00309	832	0.00346	832	0.00325	832	0.00552		1482	--	1482	--	1482	--	1482	--	1482	--	1482	--	1482	--	1482	--
531	0.01	831	0.000944	831	0.00205	831	0.00101	831	0.00127	831	0.00317	831	0.00375	831	0.00337	831	0.00573		1481	--	1481	--	1481	--	1481	--	1481	--	1481	--	1481	--	1481	--
530	0.01019	830	0.00098	830	0.00208	830	0.00106	830	0.00138	830	0.0031	830	0.00371	830	0.00338	830	0.00562		1480	--	1480	--	1480	--	1480	--	1480	--	1480	--	1480	--	1480	--
529	0.01039	829	0.000996	829	0.0021	829	0.00109	829	0.00145	829	0.00318	829	0.00385	829	0.00339	829	0.00569		1479	--	1479	--	1479	--	1479	--	1479	--	1479	--	1479	--	1479	--
528	0.01059	828	0.00097	828	0.00211	828	0.00102	828	0.00135	828	0.00319	828	0.00394	828	0.0034	828	0.00574		1478	--	1478	--	1478	--	1478	--	1478	--	1478	--	1478	--	1478	--
527	0.0108	827	0.000992	827	0.00209	827	0.00102	827	0.00124	827	0.00314	827	0.00383	827	0.00334	827	0.00556		1477	--	1477	--	1477	--	1477	--	1477	--	1477	--	1477	--	1477	--
526	0.01102	826	0.000924	826	0.00209	826	0.00099	826	0.00123	826	0.00323	826	0.00364	826	0.00337	826	0.00568		1476	--	1476	--	1476	--	1476	--	1476	--	1476	--	1476	--	1476	--
525	0.01125	825	0.001	825	0.00217	825	0.00109	825	0.00136	825	0.00323	825	0.00384	825	0.00343	825	0.00569		1475	--	1475	--	1475	--	1475	--	1475	--	1475	--	1475	--	1475	--
524	0.01147	824	0.00102	824	0.00214	824	0.0011	824	0.00124	824	0.00328	824	0.00378	824	0.00346	824	0.00571		1474	--	1474	--	1474	--	1474	--	1474	--	1474	--	1474	--	1474	--
523	0.0117	823	0.000926	823	0.00215	823	0.000969	823	0.00114	823	0.00318	823	0.0037	823	0.00332	823	0.00579		1473	--	1473	--	1473	--	1473	--	1473	--	1473	--	1473	--	1473	--
522	0.01195	822	0.00102	822	0.00218	822	0.00106	822	0.0013	822	0.00338	822	0.00384	822	0.00359	822	0.00607		1472	--	1472	--	1472	--	1472	--	1472	--	1472	--	1472	--	1472	--
521	0.0122	821	0.000954	821	0.00222	821	0.001	821	0.00122	821	0.00347	821	0.00375	821	0.0034	821	0.00598		1471	--	1471	--	1471	--	1471	--	1471	--	1471	--	1471	--	1471	--
520	0.01246	820	0.00102	820	0.00223	820	0.00109	820	0.0013	820	0.00345	820	0.00374	820	0.00352	820	0.00612		1470	--	1470	--	1470	--	1470	--	1470	--	1470	--	1470	--	1470	--
519	0.01274	819	0.00106	819	0.00221	819	0.00113	819	0.00132	819	0.0035	819	0.00392	819	0.00355	819	0.00602		1469	--	1469	--	1469	--	1469	--	1469	--	1469	--	1469	--	1469	--
518	0.01302	818	0.00111	818	0.00229	818	0.0011	818	0.00143	818	0.0035	818	0.00387	818	0.00353	818	0.00621		1468	--	1468	--	1468	--	1468	--	1468	--	1468	--	1468	--	1468	--
517	0.01331	817	0.00102	817	0.0023	817	0.00105	817	0.00139	817	0.00343	817	0.0039	817	0.00356	817	0.00621		1467	--	1467	--	1467	--	1467	--	1467	--	1467	--	1467	--	1467	--
516	0.01361	816	0.000982	816	0.00223	816	0.00103	816	0.00116	816	0.00345	816	0.00382	816	0.00353	816	0.00651		1466	--	1466	--	1466	--	1466	--	1466	--	1466	--	1466	--	1466	--
515	0.01391	815	0.00104	815	0.00229	815	0.00112	815	0.00138	815	0.0036	815	0.00399	815	0.00368	815	0.00642		1465	--	1465	--	1465	--	1465	--	1465	--	1465	--	1465	--	1465	--
514	0.01423	814	0.00102	814	0.00226	814	0.00106	814	0.00133	814	0.00358	814	0.00396	814	0.00353	814	0.00648		1464	--	1464	--	1464	--	1464	--	1464	--	1464	--	1464	--	1464	--
513	0.01457	813	0.00107	813	0.00236	813	0.00114	813	0.00152	813	0.00363	813	0.00418	813	0.00371	813	0.00636		1463	--	1463	--	1463	--	1463	--	1463	--	1463	--	1463	--	1463	--
512	0.01492	812	0.00113	812	0.00236	812	0.00113	812	0.00146	812	0.00359	812	0.00404	812	0.00371	812	0.00652		1462	--	1462	--	1462	--	1462	--	1462	--	1462	--	1462	--	1462	--
511	0.01527	811	0.00105	811	0.00234	811	0.00111	811	0.0014	811	0.00366	811	0.00398	811	0.00366	811	0.00674		1461	--	1461	--	1461	--	1461	--	1461	--	1461	--	1461	--	1461	--
510	0.01564	810	0.00109	810	0.00237	810	0.00122	810	0.00144	810	0.00371	810	0.00418	810	0.00374	810	0.00662		1460	--	1460	--	1460	--	1460	--	1460	--	1460	--	1460	--	1460	--
509	0.01602	809	0.00109	809	0.0024	809	0.00109	809	0.00145	809	0.00381	809	0.00407	809	0.00377	809	0.00672		1459	--	1459	--	1459	--	1459	--	1459	--	1459	--	1459	--	1459	--
508	0.01641	808	0.00107	808	0.00243	808	0.0011	808	0.00137	808	0.00372	808	0.00395	808	0.00378	808	0.00661		1458	--	1458	--	1458	--	1458	--	1458	--	1458	--	1458	--	1458	--
507	0.01681	807	0.00109	807	0.00246	807	0.00116	807	0.00138	807	0.00388	807	0.00417	807	0.00376	807	0.00695		1457	--	1457	--	1457	--	1457	--	1457	--	1457	--	1457	--	1457	--
506	0.01725	806	0.00112	806	0.00249	806	0.00117	806	0.00142	806	0.00384	806	0.00434	806	0.00381	806	0.0069		1456	--	1456	--	1456	--	1456	--	1456	--	1456	--	1456	--	1456	--
505	0.01769	805	0.00107	805	0.00245	805	0.00118	805	0.00138	805	0.00387	805	0.00412	805	0.00382	805	0.00682		1455	--	1455	--	1455	--	1455	--	1455	--	1455	--	1455	--	1455	--
504	0.01814	804	0.00106	804	0.00246	804	0.00116	804	0.00148	804	0.00387	804	0.00409	804	0.00384	804	0.00699		1454	--	1454	--	1454	--	1454	--	1454	--	1454	--	1454	--	1454	--
503	0.01862	803	0.00113	803	0.0025	803	0.00114	803	0.00146	803	0.00388	803	0.00409	803	0.00393	803	0.00729		1453	--	1453	--	1453	--	1453	--	1453	--	1453	--	1453	--	1453	--
502	0.01911	802	0.00114	802	0.00252	802	0.00123	802	0.00152	802	0.00396	802	0.00422	802	0.00395	802	0.00738		1452	--	1452	--	1452	--	1452	--	1452	--	1452	--	1452	--	1452	--
501	0.01963	801	0.00112	801	0.00252	801	0.00123	801	0.00144	801	0.00402	801	0.00423	801	0.00398	801	0.00714		1451	--	1451	--	1451	--	1451	--	1451	--	1451	--	1451	--	1451	--
500	0.02014	800	0.00122	800	0.0026	800	0.00126	800	0.00155	800	0.00398	800	0.00454	800	0.00401	800	0.00742		1450	--	1450	--	1450	--	1450	--	1450	--	1450	--	1450	--	1450	--
499	0.02069	799	0.0012	799	0.00272	799	0.00129	799	0.00146	799	0.00428	799	0.00482	799	0.00473	799	0.00762		1449	--	1449	--	1449	--	1449	--	1449	--	1449	--	1449	--	1449	--
498	0.02125	798	0.00119	798	0.00274	798	0.00129	798	0.0015	798	0.00428	798	0.00487	798	0.00481	798	0.00772		1448	--	1448	--	1448	--	1448	--	1448	--	1448	--	1448	--	1448	--
497	0.02183	797	0.00122	797	0.00277	797	0.00131	797	0.00147	797	0.00433	797	0.00487	797	0.00478	797	0.00779		1447	--	1447	--	1447	--	1447	--	1447	--	1447	--	1447	--	1447	--
496	0.02243	796	0.00122	796	0.00279	796	0.00129	796	0.00147	796	0.00436	796	0.0049	796	0.00481	796	0.00778		1446	--	1446	--	1446	--	1446	--	1446	--	1446	--	1446	--	1446	--
495	0.02305	795	0.00126	795	0.00282	795	0.00134	795	0.00151	795	0.00437	795	0.00499	795	0.00491	795	0.0079		1445	--	1445	--	1445	--	1445	--	1445	--	1445	--	1445	--	1445	--
494	0.02371	794	0.00123	794	0.00283	794	0.00133	794	0.0015	794	0.00441	794	0.00491	794	0.00488	794	0.00802		1444	--	1444	--	1444	--	1444	--	1444	--	1444	--	1444	--	1444	--
493	0.02437	793	0.00127	793	0.00286	793	0.00137	793	0.00156	793	0.00449	793	0.00504	793	0.00496	793	0.00809		1443	--	1443	--	1443	--	1443	--	1443	--	1443	--	1443	--	1443	--
492	0.02507	792	0.00126	792	0.00286	792	0.00134	792	0.00155	792	0.0045	792	0.005	792	0.00497	792	0.00823		1442	--	1442	--	1442	--	1442	--	1442	--	1442	--	1442	--	1442	--
491	0.0258	791	0.00126	791	0.0029	791	0.00138	791	0.00159	791	0.00454	791	0.00506	791	0.00504	791	0.00823		1441	--	1441	--	1441	--	1441	--	1441	--	1441	--	1441	--	1441	--
490	0.02656	790	0.00128	790	0.00291	790	0.00139	790	0.00158	790	0.00459	790	0.0051	790	0.00502	790	0.00835		1440	--	1440	--	1440	--	1440	--	1440	--	1440	--	1440	--	1440	--
489	0.02734	789	0.00128	789	0.00295	789	0.00139	789	0.00158	789	0.00459	789	0.00512	789	0.00509	789	0.00834		1439	--	1439	--	1439	--	1439	--	1439	--	1439	--	1439	--	1439	--
488	0.02816	788	0.00131	788	0.00296	788	0.0014	788	0.00166	788	0.00463	788	0.00513	788	0.00515	788	0.00854		1438	--	1438	--	1438	--	1438	--	1438	--	1438	--	1438	--	1438	--
487	0.02902	787	0.0013	787	0.00299	787	0.00145	787	0.00164	787	0.00469	787	0.00523	787	0.00518	787	0.00861		1437	--	1437	--	1437	--	1437	--	1437	--	1437	--	1437	--	1437	--
486	0.02993	786	0.00132	786	0.00302	786	0.00144	786	0.00163	786	0.00474	786	0.00528	786	0.00524	786	0.00865		1436	--	1436	--	1436	--	1436	--	1436	--	1436	--	1436	--	1436	--
485	0.03088	785	0.00132	785	0.00303	785	0.00143	785	0.00166	785	0.00477	785	0.00522	785	0.00527	785	0.00873		1435	--	1435	--	1435	--	1435	--	1435	--	1435	--	1435	--	1435	--
484	0.03188	784	0.00133	784	0.00306	784	0.00146	784	0.00166	784	0.0048	784	0.00528	784	0.00531	784	0.0088		1434	--	1434	--	1434	--	1434	--	1434	--	1434	--	1434	--	1434	--
483	0.03293	783	0.00135	783	0.00307	783	0.00146	783	0.00166	783	0.00486	783	0.00536	783	0.00536	783	0.00893		1433	--	1433	--	1433	--	1433	--	1433	--	1433	--	1433	--	1433	--
482	0.03403	782	0.00136	782	0.00311	782	0.00149	782	0.0017	782	0.00493	782	0.00536	782	0.00538	782	0.00904		1432	--	1432	--	1432	--	1432	--	1432	--	1432	--	1432	--	1432	--
481	0.0352	781	0.00137	781	0.00314	781	0.0015	781	0.00171	781	0.00491	781	0.00543	781	0.00542	781	0.00911		1431	--	1431	--	1431	--	1431	--	1431	--	1431	--	1431	--	1431	--
480	0.03643	780	0.00139	780	0.00316	780	0.0015	780	0.00174	780	0.00496	780	0.00551	780	0.00548	780	0.00917		1430	--	1430	--	1430	--	1430	--	1430	--	1430	--	1430	--	1430	--
479	0.03774	779	0.00138	779	0.00318	779	0.00153	779	0.00174	779	0.00502	779	0.00547	779	0.00553	779	0.00929		1429	--	1429	--	1429	--	1429	--	1429	--	1429	--	1429	--	1429	--
478	0.03911	778	0.00138	778	0.00319	778	0.00152	778	0.0017	778	0.00506	778	0.00551	778	0.00553	778	0.00941		1428	--	1428	--	1428	--	1428	--	1428	--	1428	--	1428	--	1428	--
477	0.04057	777	0.00139	777	0.00322	777	0.00152	777	0.00172	777	0.00513	777	0.00549	777	0.00558	777	0.0095		1427	--	1427	--	1427	--	1427	--	1427	--	1427	--	1427	--	1427	--
476	0.04212	776	0.0014	776	0.00324	776	0.00156	776	0.00176	776	0.00513	776	0.00556	776	0.00562	776	0.00956		1426	--	1426	--	1426	--	1426	--	1426	--	1426	--	1426	--	1426	--
475	0.04378	775	0.00142	775	0.00327	775	0.00157	775	0.00177	775	0.0052	775	0.00559	775	0.00568	775	0.00963		1425	--	1425	--	1425	--	1425	--	1425	--	1425	--	1425	--	1425	--
474	0.04552	774	0.00144	774	0.0033	774	0.00158	774	0.0018	774	0.00526	774	0.00563	774	0.00574	774	0.00974		1424	--	1424	--	1424	--	1424	--	1424	--	1424	--	1424	--	1424	--
473	0.04737	773	0.00145	773	0.00333	773	0.00161	773	0.0018	773	0.0053	773	0.00572	773	0.00578	773	0.00985		1423	--	1423	--	1423	--	1423	--	1423	--	1423	--	1423	--	1423	--
472	0.04935	772	0.00144	772	0.00333	772	0.00158	772	0.00179	772	0.00531	772	0.00568	772	0.0058	772	0.00997		1422	--	1422	--	1422	--	1422	--	1422	--	1422	--	1422	--	1422	--
471	0.05145	771	0.00145	771	0.00337	771	0.0016	771	0.00183	771	0.00538	771	0.00573	771	0.00587	771	0.01003		1421	--	1421	--	1421	--	1421	--	1421	--	1421	--	1421	--	1421	--
470	0.05367	770	0.00146	770	0.0034	770	0.0016	770	0.00184	770	0.00545	770	0.0058	770	0.00588	770	0.01018		1420	--	1420	--	1420	--	1420	--	1420	--	1420	--	1420	--	1420	--
469	0.05602	769	0.00147	769	0.00342	769	0.00162	769	0.00187	769	0.00548	769	0.00575	769	0.00596	769	0.01025		1419	--	1419	--	1419	--	1419	--	1419	--	1419	--	1419	--	1419	--
468	0.05857	768	0.0015	768	0.00345	768	0.00165	768	0.00186	768	0.00551	768	0.00582	768	0.006	768	0.01035		1418	--	1418	--	1418	--	1418	--	1418	--	1418	--	1418	--	1418	--
467	0.06126	767	0.00151	767	0.00349	767	0.00165	767	0.00188	767	0.00555	767	0.00589	767	0.00604	767	0.01044		1417	--	1417	--	1417	--	1417	--	1417	--	1417	--	1417	--	1417	--
466	0.06408	766	0.00152	766	0.0035	766	0.00169	766	0.0019	766	0.00562	766	0.00595	766	0.00614	766	0.01056		1416	--	1416	--	1416	--	1416	--	1416	--	1416	--	1416	--	1416	--
465	0.0671	765	0.00152	765	0.00353	765	0.0017	765	0.00193	765	0.00568	765	0.00595	765	0.00616	765	0.0107		1415	--	1415	--	1415	--	1415	--	1415	--	1415	--	1415	--	1415	--
464	0.07036	764	0.00154	764	0.00356	764	0.00171	764	0.00193	764	0.00574	764	0.00603	764	0.0062	764	0.01071		1414	--	1414	--	1414	--	1414	--	1414	--	1414	--	1414	--	1414	--
463	0.07377	763	0.00155	763	0.00359	763	0.00171	763	0.00196	763	0.00579	763	0.00601	763	0.00625	763	0.01088		1413	--	1413	--	1413	--	1413	--	1413	--	1413	--	1413	--	1413	--
462	0.0774	762	0.00156	762	0.00362	762	0.00176	762	0.002	762	0.00581	762	0.00608	762	0.0063	762	0.01099		1412	--	1412	--	1412	--	1412	--	1412	--	1412	--	1412	--	1412	--
461	0.08126	761	0.00155	761	0.00363	761	0.00173	761	0.00198	761	0.00587	761	0.00602	761	0.00635	761	0.01108		1411	--	1411	--	1411	--	1411	--	1411	--	1411	--	1411	--	1411	--
460	0.08538	760	0.0016	760	0.00366	760	0.00176	760	0.00199	760	0.00593	760	0.00619	760	0.00639	760	0.01122		1410	--	1410	--	1410	--	1410	--	1410	--	1410	--	1410	--	1410	--
459	0.08975	759	0.0016	759	0.0037	759	0.00178	759	0.00202	759	0.00599	759	0.00622	759	0.00646	759	0.01135		1409	--	1409	--	1409	--	1409	--	1409	--	1409	--	1409	--	1409	--
458	0.09432	758	0.00162	758	0.00374	758	0.00182	758	0.00207	758	0.00606	758	0.00625	758	0.00653	758	0.01145		1408	--	1408	--	1408	--	1408	--	1408	--	1408	--	1408	--	1408	--
457	0.09917	757	0.00163	757	0.00376	757	0.0018	757	0.00208	757	0.00608	757	0.00632	757	0.00659	757	0.01156		1407	--	1407	--	1407	--	1407	--	1407	--	1407	--	1407	--	1407	--
456	0.10429	756	0.00164	756	0.00379	756	0.00186	756	0.0021	756	0.00612	756	0.00634	756	0.00662	756	0.01172		1406	--	1406	--	1406	--	1406	--	1406	--	1406	--	1406	--	1406	--
455	0.10965	755	0.00167	755	0.00383	755	0.00185	755	0.00214	755	0.00617	755	0.00644	755	0.00671	755	0.01182		1405	--	1405	--	1405	--	1405	--	1405	--	1405	--	1405	--	1405	--
454	0.11524	754	0.00167	754	0.00384	754	0.00185	754	0.00213	754	0.00624	754	0.00644	754	0.00676	754	0.01196		1404	--	1404	--	1404	--	1404	--	1404	--	1404	--	1404	--	1404	--
453	0.12113	753	0.00169	753	0.00389	753	0.00189	753	0.00217	753	0.0063	753	0.00654	753	0.00685	753	0.01207		1403	--	1403	--	1403	--	1403	--	1403	--	1403	--	1403	--	1403	--
452	0.12723	752	0.00168	752	0.0039	752	0.00187	752	0.00216	752	0.00637	752	0.00646	752	0.00685	752	0.01216		1402	--	1402	--	1402	--	1402	--	1402	--	1402	--	1402	--	1402	--
451	0.13353	751	0.00169	751	0.00394	751	0.00189	751	0.00216	751	0.0064	751	0.00655	751	0.00689	751	0.01228		1401	--	1401	--	1401	--	1401	--	1401	--	1401	--	1401	--	1401	--
450	0.13998	750	0.00172	750	0.00397	750	0.00191	750	0.00217	750	0.00648	750	0.00659	750	0.00697	750	0.01243		1400	--	1400	--	1400	--	1400	--	1400	--	1400	--	1400	--	1400	--
449	0.14662	749	0.00173	749	0.00399	749	0.00192	749	0.00219	749	0.00653	749	0.00658	749	0.00703	749	0.0125		1399	--	1399	--	1399	--	1399	--	1399	--	1399	--	1399	--	1399	--
448	0.15338	748	0.00176	748	0.00402	748	0.00195	748	0.00222	748	0.00657	748	0.0067	748	0.00709	748	0.01263		1398	--	1398	--	1398	--	1398	--	1398	--	1398	--	1398	--	1398	--
447	0.16012	747	0.00176	747	0.00406	747	0.00197	747	0.00225	747	0.00662	747	0.00674	747	0.00713	747	0.01273		1397	--	1397	--	1397	--	1397	--	1397	--	1397	--	1397	--	1397	--
446	0.16682	746	0.00176	746	0.00409	746	0.00198	746	0.00229	746	0.00668	746	0.00679	746	0.00724	746	0.01288		1396	--	1396	--	1396	--	1396	--	1396	--	1396	--	1396	--	1396	--
445	0.17358	745	0.00179	745	0.00413	745	0.00202	745	0.00232	745	0.00675	745	0.00685	745	0.00729	745	0.01302		1395	--	1395	--	1395	--	1395	--	1395	--	1395	--	1395	--	1395	--
444	0.18006	744	0.0018	744	0.00416	744	0.00202	744	0.00233	744	0.00682	744	0.00687	744	0.00735	744	0.01316		1394	--	1394	--	1394	--	1394	--	1394	--	1394	--	1394	--	1394	--
443	0.18633	743	0.0018	743	0.00418	743	0.00204	743	0.00232	743	0.00688	743	0.00689	743	0.00741	743	0.01328		1393	--	1393	--	1393	--	1393	--	1393	--	1393	--	1393	--	1393	--
442	0.19224	742	0.00184	742	0.00423	742	0.00206	742	0.00236	742	0.00692	742	0.007	742	0.00747	742	0.01346		1392	--	1392	--	1392	--	1392	--	1392	--	1392	--	1392	--	1392	--
441	0.19775	741	0.00186	741	0.00426	741	0.00208	741	0.00237	741	0.00698	741	0.00704	741	0.00756	741	0.01357		1391	--	1391	--	1391	--	1391	--	1391	--	1391	--	1391	--	1391	--
440	0.20271	740	0.00185	740	0.00428	740	0.00208	740	0.00237	740	0.00705	740	0.00701	740	0.00758	740	0.01374		1390	--	1390	--	1390	--	1390	--	1390	--	1390	--	1390	--	1390	--
439	0.20699	739	0.00188	739	0.00433	739	0.0021	739	0.00243	739	0.00711	739	0.00716	739	0.00768	739	0.01381		1389	--	1389	--	1389	--	1389	--	1389	--	1389	--	1389	--	1389	--
438	0.21059	738	0.00188	738	0.00434	738	0.00212	738	0.00241	738	0.00718	738	0.00708	738	0.00772	738	0.01396		1388	--	1388	--	1388	--	1388	--	1388	--	1388	--	1388	--	1388	--
437	0.21342	737	0.00189	737	0.00437	737	0.00212	737	0.00244	737	0.00725	737	0.00712	737	0.00778	737	0.01413		1387	--	1387	--	1387	--	1387	--	1387	--	1387	--	1387	--	1387	--
436	0.21531	736	0.00192	736	0.00441	736	0.00216	736	0.00246	736	0.00731	736	0.00724	736	0.00787	736	0.01424		1386	--	1386	--	1386	--	1386	--	1386	--	1386	--	1386	--	1386	--
435	0.21629	735	0.00192	735	0.00444	735	0.00217	735	0.00249	735	0.00737	735	0.00726	735	0.00795	735	0.01441		1385	--	1385	--	1385	--	1385	--	1385	--	1385	--	1385	--	1385	--
434	0.21633	734	0.00195	734	0.00449	734	0.0022	734	0.00253	734	0.00743	734	0.00739	734	0.00799	734	0.01457		1384	--	1384	--	1384	--	1384	--	1384	--	1384	--	1384	--	1384	--
433	0.21539	733	0.00195	733	0.00451	733	0.00221	733	0.00252	733	0.0075	733	0.00735	733	0.00804	733	0.01464		1383	--	1383	--	1383	--	1383	--	1383	--	1383	--	1383	--	1383	--
432	0.21351	732	0.00197	732	0.00455	732	0.00224	732	0.00255	732	0.00756	732	0.00742	732	0.00815	732	0.01486		1382	--	1382	--	1382	--	1382	--	1382	--	1382	--	1382	--	1382	--
431	0.21067	731	0.00199	731	0.00459	731	0.00225	731	0.00254	731	0.00765	731	0.00746	731	0.00821	731	0.01494		1381	--	1381	--	1381	--	1381	--	1381	--	1381	--	1381	--	1381	--
430	0.20693	730	0.002	730	0.00462	730	0.00227	730	0.00258	730	0.00771	730	0.00752	730	0.00826	730	0.01514		1380	--	1380	--	1380	--	1380	--	1380	--	1380	--	1380	--	1380	--
429	0.20235	729	0.00201	729	0.00465	729	0.00228	729	0.0026	729	0.00778	729	0.00756	729	0.00835	729	0.01526		1379	--	1379	--	1379	--	1379	--	1379	--	1379	--	1379	--	1379	--
428	0.19712	728	0.00203	728	0.00468	728	0.0023	728	0.00261	728	0.00783	728	0.00761	728	0.00841	728	0.01543		1378	--	1378	--	1378	--	1378	--	1378	--	1378	--	1378	--	1378	--
427	0.19124	727	0.00204	727	0.00472	727	0.00231	727	0.00263	727	0.0079	727	0.00766	727	0.00849	727	0.0156		1377	--	1377	--	1377	--	1377	--	1377	--	1377	--	1377	--	1377	--
426	0.1847	726	0.00207	726	0.00477	726	0.00235	726	0.00267	726	0.00796	726	0.00773	726	0.00858	726	0.01572		1376	--	1376	--	1376	--	1376	--	1376	--	1376	--	1376	--	1376	--
425	0.17787	725	0.00208	725	0.0048	725	0.00232	725	0.00266	725	0.00805	725	0.00775	725	0.00862	725	0.01588		1375	--	1375	--	1375	--	1375	--	1375	--	1375	--	1375	--	1375	--
424	0.17074	724	0.00209	724	0.00483	724	0.00238	724	0.00269	724	0.00811	724	0.00782	724	0.0087	724	0.01605		1374	0.26914	1374	0.21268	1374	0.1411	1374	0.20371	1374	0.4449	1374	0.74115	1374	0.92653	1374	0.85402
423	0.16338	723	0.00212	723	0.00488	723	0.00241	723	0.00272	723	0.00816	723	0.00792	723	0.00879	723	0.01618		1373	0.26618	1373	0.21165	1373	0.14123	1373	0.20321	1373	0.44555	1373	0.74296	1373	0.92343	1373	0.85253
422	0.15584	722	0.00213	722	0.0049	722	0.00242	722	0.00274	722	0.00826	722	0.0079	722	0.00887	722	0.01639		1372	0.26392	1372	0.21048	1372	0.14148	1372	0.20237	1372	0.44639	1372	0.73979	1372	0.92031	1372	0.84979
421	0.14835	721	0.00214	721	0.00494	721	0.00243	721	0.00278	721	0.00834	721	0.00795	721	0.00896	721	0.01654		1371	0.26254	1371	0.21036	1371	0.14156	1371	0.20187	1371	0.4473	1371	0.73874	1371	0.92056	1371	0.84864
420	0.14104	720	0.00216	720	0.00498	720	0.00245	720	0.00278	720	0.0084	720	0.00805	720	0.00903	720	0.01672		1370	0.2622	1370	0.21054	1370	0.14163	1370	0.20206	1370	0.44831	1370	0.74146	1370	0.92079	1370	0.84764
419	0.13378	719	0.00218	719	0.00503	719	0.0025	719	0.00283	719	0.00847	719	0.00809	719	0.00911	719	0.01686		1369	0.26053	1369	0.21055	1369	0.14168	1369	0.20205	1369	0.4494	1369	0.74351	1369	0.92227	1369	0.84617
418	0.12672	718	0.00219	718	0.00506	718	0.00249	718	0.00283	718	0.00854	718	0.00809	718	0.00918	718	0.01704		1368	0.25978	1368	0.21021	1368	0.142	1368	0.20222	1368	0.45072	1368	0.74437	1368	0.92346	1368	0.84595
417	0.12003	717	0.00222	717	0.0051	717	0.00252	717	0.00287	717	0.00863	717	0.00815	717	0.00926	717	0.01721		1367	0.25855	1367	0.21024	1367	0.14235	1367	0.20236	1367	0.45205	1367	0.74556	1367	0.92499	1367	0.84217
416	0.11364	716	0.00224	716	0.00514	716	0.00255	716	0.00291	716	0.0087	716	0.00826	716	0.00936	716	0.01741		1366	0.25724	1366	0.21013	1366	0.14258	1366	0.20198	1366	0.45351	1366	0.74651	1366	0.92295	1366	0.84231
415	0.10758	715	0.00226	715	0.00518	715	0.00256	715	0.00292	715	0.00878	715	0.00826	715	0.00944	715	0.01755		1365	0.25657	1365	0.2105	1365	0.14283	1365	0.20239	1365	0.45516	1365	0.74825	1365	0.92604	1365	0.84184
414	0.10189	714	0.00227	714	0.00522	714	0.00258	714	0.00293	714	0.00886	714	0.00828	714	0.00952	714	0.01775		1364	0.25534	1364	0.21012	1364	0.14306	1364	0.20211	1364	0.45679	1364	0.74852	1364	0.92719	1364	0.84014
413	0.09657	713	0.0023	713	0.00526	713	0.00261	713	0.00297	713	0.00892	713	0.00839	713	0.00963	713	0.01791		1363	0.25456	1363	0.21011	1363	0.14344	1363	0.20228	1363	0.4584	1363	0.75077	1363	0.92749	1363	0.84
412	0.09158	712	0.00231	712	0.00531	712	0.00264	712	0.003	712	0.00901	712	0.00845	712	0.00973	712	0.01807		1362	0.25421	1362	0.21063	1362	0.14388	1362	0.20279	1362	0.46018	1362	0.7514	1362	0.92842	1362	0.83987
411	0.08686	711	0.00233	711	0.00534	711	0.00267	711	0.00301	711	0.00908	711	0.00848	711	0.0098	711	0.01827		1361	0.25263	1361	0.21035	1361	0.14426	1361	0.20254	1361	0.46191	1361	0.75361	1361	0.92954	1361	0.83775
410	0.08243	710	0.00234	710	0.00538	710	0.00268	710	0.00304	710	0.00918	710	0.00854	710	0.00987	710	0.01848		1360	0.25206	1360	0.21025	1360	0.14462	1360	0.20241	1360	0.46373	1360	0.75428	1360	0.92776	1360	0.83508
409	0.07821	709	0.00236	709	0.00542	709	0.0027	709	0.00309	709	0.00926	709	0.0086	709	0.00998	709	0.01864		1359	0.25132	1359	0.21028	1359	0.14492	1359	0.20253	1359	0.4656	1359	0.7553	1359	0.9299	1359	0.83285
408	0.0742	708	0.00239	708	0.00547	708	0.00273	708	0.0031	708	0.00936	708	0.0086	708	0.01006	708	0.0188		1358	0.25	1358	0.21111	1358	0.14529	1358	0.20304	1358	0.46739	1358	0.75799	1358	0.93112	1358	0.83431
407	0.0703	707	0.00241	707	0.00551	707	0.00275	707	0.00315	707	0.0094	707	0.00868	707	0.01016	707	0.01904		1357	0.24935	1357	0.21155	1357	0.14584	1357	0.20334	1357	0.46899	1357	0.75744	1357	0.93269	1357	0.83006
406	0.06659	706	0.00244	706	0.00555	706	0.0028	706	0.00317	706	0.0095	706	0.00874	706	0.01027	706	0.01921		1356	0.24821	1356	0.21114	1356	0.14629	1356	0.20352	1356	0.47077	1356	0.76251	1356	0.93294	1356	0.82932
405	0.06306	705	0.00246	705	0.0056	705	0.00281	705	0.00322	705	0.00958	705	0.00883	705	0.01036	705	0.01941		1355	0.2478	1355	0.21066	1355	0.14665	1355	0.20364	1355	0.47251	1355	0.76339	1355	0.9346	1355	0.82802
404	0.05964	704	0.00248	704	0.00564	704	0.00285	704	0.00326	704	0.00968	704	0.0089	704	0.01046	704	0.01957		1354	0.24719	1354	0.21058	1354	0.14702	1354	0.20368	1354	0.47424	1354	0.76305	1354	0.93421	1354	0.82669
403	0.05639	703	0.0025	703	0.00569	703	0.00286	703	0.00326	703	0.00975	703	0.00893	703	0.01057	703	0.01978		1353	0.24707	1353	0.21103	1353	0.14749	1353	0.20404	1353	0.47599	1353	0.76621	1353	0.93568	1353	0.82543
402	0.05332	702	0.00253	702	0.00574	702	0.00291	702	0.0033	702	0.00985	702	0.00899	702	0.01067	702	0.02		1352	0.24624	1352	0.21058	1352	0.14802	1352	0.20415	1352	0.47795	1352	0.76754	1352	0.93712	1352	0.82336
401	0.05047	701	0.00255	701	0.00578	701	0.00293	701	0.00335	701	0.00994	701	0.00904	701	0.01079	701	0.02017		1351	0.24619	1351	0.21154	1351	0.14866	1351	0.20467	1351	0.47969	1351	0.77032	1351	0.93855	1351	0.82108
400	0.04781	700	0.00258	700	0.00583	700	0.00296	700	0.00336	700	0.01	700	0.00911	700	0.01088	700	0.0204		1350	0.24585	1350	0.2118	1350	0.14916	1350	0.2051	1350	0.48152	1350	0.77099	1350	0.93856	1350	0.81961
399	0.04533	699	0.00259	699	0.00587	699	0.00297	699	0.00341	699	0.01013	699	0.00915	699	0.01098	699	0.0206		1349	0.24526	1349	0.21201	1349	0.14962	1349	0.20552	1349	0.48323	1349	0.77195	1349	0.93982	1349	0.81932
398	0.04307	698	0.00262	698	0.00591	698	0.00301	698	0.00344	698	0.01022	698	0.00921	698	0.0111	698	0.02079		1348	0.24484	1348	0.21215	1348	0.15007	1348	0.20562	1348	0.48511	1348	0.77377	1348	0.94131	1348	0.81599
397	0.04102	697	0.00264	697	0.00596	697	0.00304	697	0.00347	697	0.0103	697	0.00924	697	0.01118	697	0.02102		1347	0.24431	1347	0.21182	1347	0.15062	1347	0.20614	1347	0.48699	1347	0.77697	1347	0.94168	1347	0.81527
396	0.03913	696	0.00268	696	0.00602	696	0.00309	696	0.00352	696	0.01039	696	0.00935	696	0.01132	696	0.02123		1346	0.24439	1346	0.21262	1346	0.15127	1346	0.20649	1346	0.48894	1346	0.77752	1346	0.94384	1346	0.81207
395	0.03742	695	0.0027	695	0.00606	695	0.00311	695	0.00355	695	0.01048	695	0.00941	695	0.01143	695	0.02144		1345	0.2436	1345	0.21283	1345	0.15169	1345	0.20697	1345	0.49084	1345	0.78007	1345	0.94287	1345	0.81185
394	0.03592	694	0.00272	694	0.00611	694	0.00314	694	0.00359	694	0.01055	694	0.00946	694	0.01154	694	0.02166		1344	0.24353	1344	0.21305	1344	0.15218	1344	0.20739	1344	0.49272	1344	0.78213	1344	0.94402	1344	0.80845
393	0.0346	693	0.00275	693	0.00616	693	0.00316	693	0.00362	693	0.01068	693	0.00954	693	0.01166	693	0.0219		1343	0.24301	1343	0.21291	1343	0.15267	1343	0.20762	1343	0.49462	1343	0.78286	1343	0.94565	1343	0.80692
392	0.03346	692	0.00278	692	0.00621	692	0.00322	692	0.00369	692	0.01075	692	0.0096	692	0.01178	692	0.02212		1342	0.24299	1342	0.21296	1342	0.15316	1342	0.20816	1342	0.4965	1342	0.78446	1342	0.94628	1342	0.8059
391	0.03247	691	0.00281	691	0.00626	691	0.00324	691	0.0037	691	0.01087	691	0.00965	691	0.0119	691	0.02233		1341	0.24316	1341	0.21335	1341	0.15373	1341	0.20841	1341	0.49847	1341	0.78692	1341	0.94876	1341	0.80481
390	0.03166	690	0.00282	690	0.00631	690	0.00327	690	0.00374	690	0.01094	690	0.00973	690	0.01203	690	0.02255		1340	0.24208	1340	0.21437	1340	0.15419	1340	0.20931	1340	0.50049	1340	0.78679	1340	0.94991	1340	0.8034
389	0.03099	689	0.00286	689	0.00636	689	0.0033	689	0.00377	689	0.01106	689	0.00977	689	0.01215	689	0.0228		1339	0.24207	1339	0.21449	1339	0.15458	1339	0.20933	1339	0.50252	1339	0.79077	1339	0.95071	1339	0.8017
388	0.03046	688	0.00288	688	0.00641	688	0.00333	688	0.0038	688	0.01116	688	0.00984	688	0.01227	688	0.02299		1338	0.24137	1338	0.21474	1338	0.15509	1338	0.20989	1338	0.50456	1338	0.79319	1338	0.95036	1338	0.79913
387	0.03005	687	0.00291	687	0.00647	687	0.00337	687	0.00385	687	0.01125	687	0.00994	687	0.01241	687	0.02322		1337	0.24196	1337	0.21424	1337	0.1556	1337	0.21076	1337	0.50652	1337	0.79374	1337	0.9509	1337	0.79956
386	0.02973	686	0.00294	686	0.00652	686	0.00342	686	0.0039	686	0.01135	686	0.00998	686	0.01254	686	0.02347		1336	0.24115	1336	0.21406	1336	0.15609	1336	0.21074	1336	0.50836	1336	0.79482	1336	0.95191	1336	0.79571
385	0.02948	685	0.00296	685	0.00656	685	0.00342	685	0.00393	685	0.01145	685	0.01005	685	0.01263	685	0.02373		1335	0.24083	1335	0.2155	1335	0.15661	1335	0.21154	1335	0.51049	1335	0.79824	1335	0.95406	1335	0.79557
384	0.02922	684	0.00299	684	0.00662	684	0.00348	684	0.00399	684	0.01155	684	0.01015	684	0.0128	684	0.02397		1334	0.24052	1334	0.2153	1334	0.15703	1334	0.212	1334	0.51248	1334	0.79847	1334	0.95455	1334	0.79235
383	0.02894	683	0.00303	683	0.00667	683	0.00351	683	0.00402	683	0.01163	683	0.0102	683	0.01294	683	0.0242		1333	0.24047	1333	0.21592	1333	0.15746	1333	0.2125	1333	0.51463	1333	0.80207	1333	0.95472	1333	0.79102
382	0.02859	682	0.00306	682	0.00673	682	0.00356	682	0.00407	682	0.01174	682	0.01026	682	0.01308	682	0.02443		1332	0.23992	1332	0.21618	1332	0.15797	1332	0.21311	1332	0.51656	1332	0.80302	1332	0.95611	1332	0.78992
381	0.02813	681	0.00308	681	0.00678	681	0.00359	681	0.00411	681	0.01186	681	0.01034	681	0.01322	681	0.02469		1331	0.23982	1331	0.21663	1331	0.15855	1331	0.21391	1331	0.5187	1331	0.80395	1331	0.95777	1331	0.78892
380	0.02756	680	0.0031	680	0.00683	680	0.00362	680	0.00414	680	0.01195	680	0.01044	680	0.01336	680	0.02493		1330	0.24007	1330	0.21679	1330	0.15907	1330	0.21395	1330	0.52069	1330	0.80591	1330	0.95828	1330	0.78664
379	0.02688	679	0.00315	679	0.0069	679	0.00367	679	0.00421	679	0.01207	679	0.01055	679	0.01351	679	0.02518		1329	0.23935	1329	0.21729	1329	0.15948	1329	0.2145	1329	0.52271	1329	0.80685	1329	0.96022	1329	0.78406
378	0.0261	678	0.00317	678	0.00695	678	0.00371	678	0.00425	678	0.01217	678	0.01062	678	0.01367	678	0.02548		1328	0.23956	1328	0.21748	1328	0.15992	1328	0.21577	1328	0.52491	1328	0.80955	1328	0.96054	1328	0.78259
377	0.02525	677	0.00321	677	0.00701	677	0.00376	677	0.0043	677	0.01226	677	0.01071	677	0.01382	677	0.02572		1327	0.23884	1327	0.21777	1327	0.16043	1327	0.21587	1327	0.52705	1327	0.8107	1327	0.96021	1327	0.78195
376	0.02435	676	0.00326	676	0.00707	676	0.0038	676	0.00437	676	0.01237	676	0.01086	676	0.014	676	0.02597		1326	0.23978	1326	0.21816	1326	0.16099	1326	0.21684	1326	0.52909	1326	0.81235	1326	0.96189	1326	0.77927
375	0.02342	675	0.00328	675	0.00712	675	0.00384	675	0.0044	675	0.0125	675	0.01088	675	0.01415	675	0.02625		1325	0.23886	1325	0.21869	1325	0.16155	1325	0.21705	1325	0.53109	1325	0.81461	1325	0.9613	1325	0.7791
374	0.02254	674	0.0033	674	0.00717	674	0.00387	674	0.00442	674	0.01258	674	0.01098	674	0.01431	674	0.02651		1324	0.23917	1324	0.21969	1324	0.16198	1324	0.21821	1324	0.53325	1324	0.81598	1324	0.96447	1324	0.77823
373	0.02168	673	0.00335	673	0.00724	673	0.00392	673	0.00451	673	0.01269	673	0.01112	673	0.01447	673	0.0268		1323	0.23874	1323	0.21875	1323	0.16247	1323	0.21859	1323	0.53527	1323	0.81762	1323	0.96503	1323	0.77479
372	0.0209	672	0.00338	672	0.0073	672	0.00397	672	0.00455	672	0.01281	672	0.01125	672	0.01465	672	0.02705		1322	0.23849	1322	0.21981	1322	0.16297	1322	0.21959	1322	0.5375	1322	0.8192	1322	0.96723	1322	0.77267
371	0.0202	671	0.00341	671	0.00736	671	0.004	671	0.00458	671	0.01291	671	0.01128	671	0.01482	671	0.02734		1321	0.23883	1321	0.21994	1321	0.16359	1321	0.2199	1321	0.53963	1321	0.82077	1321	0.96751	1321	0.77064
370	0.01956	670	0.00345	670	0.00741	670	0.00406	670	0.00464	670	0.01301	670	0.01141	670	0.015	670	0.02767		1320	0.23879	1320	0.22038	1320	0.16412	1320	0.22061	1320	0.54182	1320	0.82324	1320	0.96667	1320	0.77019
369	0.01899	669	0.00348	669	0.00747	669	0.00409	669	0.00471	669	0.01313	669	0.01151	669	0.01518	669	0.02793		1319	0.2384	1319	0.22093	1319	0.16463	1319	0.2213	1319	0.54399	1319	0.82473	1319	0.96911	1319	0.76836
368	0.01854	668	0.00353	668	0.00753	668	0.00415	668	0.00477	668	0.01325	668	0.01167	668	0.01537	668	0.02824		1318	0.23883	1318	0.22102	1318	0.16513	1318	0.22248	1318	0.546	1318	0.82769	1318	0.96936	1318	0.76746
367	0.01817	667	0.00357	667	0.00761	667	0.00421	667	0.00484	667	0.01334	667	0.01181	667	0.01557	667	0.02852		1317	0.23897	1317	0.22179	1317	0.16564	1317	0.22336	1317	0.54837	1317	0.82951	1317	0.97216	1317	0.76731
366	0.01792	666	0.00361	666	0.00767	666	0.00425	666	0.00489	666	0.01349	666	0.01194	666	0.01577	666	0.02879		1316	0.2385	1316	0.22237	1316	0.16625	1316	0.22369	1316	0.55038	1316	0.83044	1316	0.97076	1316	0.7621
365	0.01776	665	0.00363	665	0.00772	665	0.00428	665	0.00492	665	0.0136	665	0.01201	665	0.01595	665	0.02913		1315	0.23953	1315	0.22247	1315	0.16683	1315	0.22434	1315	0.55261	1315	0.83121	1315	0.97121	1315	0.76122
364	0.0177	664	0.00368	664	0.00779	664	0.00436	664	0.00499	664	0.01371	664	0.0122	664	0.01616	664	0.02944		1314	0.23881	1314	0.22324	1314	0.16737	1314	0.22553	1314	0.55475	1314	0.8338	1314	0.97446	1314	0.75895
363	0.01775	663	0.00372	663	0.00785	663	0.00439	663	0.00504	663	0.01381	663	0.01229	663	0.01636	663	0.02975		1313	0.23939	1313	0.22282	1313	0.16792	1313	0.22623	1313	0.557	1313	0.83663	1313	0.97336	1313	0.7579
362	0.01793	662	0.00375	662	0.00792	662	0.00444	662	0.00511	662	0.01391	662	0.01243	662	0.01659	662	0.03008		1312	0.23895	1312	0.22387	1312	0.16848	1312	0.22691	1312	0.55925	1312	0.83801	1312	0.97527	1312	0.75777
361	0.01822	661	0.00379	661	0.00799	661	0.0045	661	0.00516	661	0.01405	661	0.01259	661	0.01679	661	0.03041		1311	0.23968	1311	0.22444	1311	0.16906	1311	0.22798	1311	0.56131	1311	0.84011	1311	0.97483	1311	0.75528
360	0.01859	660	0.00384	660	0.00805	660	0.00455	660	0.00523	660	0.01416	660	0.01273	660	0.01701	660	0.03077		1310	0.23994	1310	0.22466	1310	0.1697	1310	0.22857	1310	0.56341	1310	0.84195	1310	0.97755	1310	0.75259
359	0.01908	659	0.00388	659	0.00812	659	0.0046	659	0.0053	659	0.01429	659	0.01289	659	0.01725	659	0.03109		1309	0.23979	1309	0.22503	1309	0.17026	1309	0.22921	1309	0.56584	1309	0.84432	1309	0.97567	1309	0.75192
358	0.01963	658	0.00391	658	0.00818	658	0.00466	658	0.00535	658	0.0144	658	0.01306	658	0.01747	658	0.03144		1308	0.23998	1308	0.2257	1308	0.17081	1308	0.23028	1308	0.56803	1308	0.84504	1308	0.97676	1308	0.75006
357	0.02027	657	0.00396	657	0.00825	657	0.00472	657	0.00543	657	0.01452	657	0.01323	657	0.01771	657	0.03179		1307	0.23987	1307	0.2257	1307	0.17136	1307	0.23093	1307	0.57026	1307	0.84558	1307	0.97919	1307	0.74756
356	0.021	656	0.004	656	0.00832	656	0.00477	656	0.00549	656	0.01465	656	0.01337	656	0.01795	656	0.03211		1306	0.24006	1306	0.22614	1306	0.17195	1306	0.2314	1306	0.57242	1306	0.84766	1306	0.97887	1306	0.74661
355	0.02186	655	0.00405	655	0.00838	655	0.00483	655	0.00555	655	0.01477	655	0.01358	655	0.01819	655	0.0325		1305	0.24036	1305	0.22668	1305	0.17263	1305	0.2328	1305	0.57472	1305	0.84997	1305	0.9801	1305	0.74415
354	0.02294	654	0.00409	654	0.00846	654	0.00488	654	0.00561	654	0.01491	654	0.01374	654	0.01843	654	0.03285		1304	0.24	1304	0.22734	1304	0.17321	1304	0.23384	1304	0.57692	1304	0.85431	1304	0.98177	1304	0.74428
353	0.02426	653	0.00413	653	0.00852	653	0.00494	653	0.00569	653	0.01502	653	0.01392	653	0.01869	653	0.03325		1303	0.24049	1303	0.22796	1303	0.1738	1303	0.23463	1303	0.57908	1303	0.85363	1303	0.98123	1303	0.74132
352	0.02582	652	0.00418	652	0.0086	652	0.005	652	0.00574	652	0.01515	652	0.01411	652	0.01895	652	0.03362		1302	0.24085	1302	0.22805	1302	0.17436	1302	0.23555	1302	0.58154	1302	0.85762	1302	0.98287	1302	0.74036
351	0.02759	651	0.00423	651	0.00867	651	0.00506	651	0.00582	651	0.01527	651	0.0143	651	0.01923	651	0.03402		1301	0.241	1301	0.22895	1301	0.17499	1301	0.2367	1301	0.58361	1301	0.85798	1301	0.98325	1301	0.7372
350	0.02942	650	0.00428	650	0.00874	650	0.00513	650	0.0059	650	0.0154	650	0.01451	650	0.0195	650	0.03441		1300	0.24134	1300	0.22957	1300	0.17564	1300	0.2375	1300	0.58592	1300	0.8627	1300	0.98407	1300	0.73604
349	0.03106	649	0.00433	649	0.00881	649	0.00519	649	0.00598	649	0.01554	649	0.0147	649	0.01979	649	0.03481		1299	0.24073	1299	0.22971	1299	0.17628	1299	0.23846	1299	0.58822	1299	0.86334	1299	0.98423	1299	0.73481
348	0.03188	648	0.00438	648	0.00889	648	0.00526	648	0.00605	648	0.01565	648	0.01491	648	0.02008	648	0.03522		1298	0.2415	1298	0.22978	1298	0.17693	1298	0.23947	1298	0.59039	1298	0.86558	1298	0.98481	1298	0.73124
347	0.03159	647	0.00443	647	0.00896	647	0.00534	647	0.00612	647	0.01579	647	0.01514	647	0.02037	647	0.03565		1297	0.24164	1297	0.23063	1297	0.1775	1297	0.24028	1297	0.59271	1297	0.86699	1297	0.98613	1297	0.73053
346	0.03023	646	0.00448	646	0.00904	646	0.00539	646	0.00622	646	0.01591	646	0.01536	646	0.02068	646	0.0361		1296	0.24209	1296	0.23058	1296	0.17815	1296	0.24101	1296	0.59496	1296	0.86702	1296	0.98634	1296	0.72918
345	0.02788	645	0.00454	645	0.00912	645	0.00547	645	0.00631	645	0.01606	645	0.01559	645	0.02099	645	0.0365		1295	0.24278	1295	0.23163	1295	0.17879	1295	0.2419	1295	0.59717	1295	0.86995	1295	0.987	1295	0.72781
344	0.02499	644	0.00458	644	0.00919	644	0.00554	644	0.00638	644	0.01619	644	0.01578	644	0.0213	644	0.03695		1294	0.24217	1294	0.23201	1294	0.1795	1294	0.24324	1294	0.59936	1294	0.87099	1294	0.98911	1294	0.72601
343	0.02209	643	0.00463	643	0.00926	643	0.0056	643	0.00646	643	0.01632	643	0.01601	643	0.0216	643	0.03739		1293	0.24188	1293	0.23218	1293	0.18011	1293	0.24395	1293	0.60186	1293	0.87142	1293	0.98982	1293	0.72438
342	0.01929	642	0.00469	642	0.00934	642	0.00568	642	0.00655	642	0.01645	642	0.01624	642	0.02194	642	0.03785		1292	0.24235	1292	0.23316	1292	0.18081	1292	0.24521	1292	0.60394	1292	0.87488	1292	0.9888	1292	0.72283
341	0.01688	641	0.00474	641	0.00942	641	0.00574	641	0.00661	641	0.01659	641	0.01646	641	0.02226	641	0.03826		1291	0.24248	1291	0.23349	1291	0.18142	1291	0.24638	1291	0.60617	1291	0.87446	1291	0.99085	1291	0.72045
340	0.01487	640	0.00481	640	0.00951	640	0.00584	640	0.00671	640	0.01676	640	0.01671	640	0.02263	640	0.03881		1290	0.24305	1290	0.23449	1290	0.18207	1290	0.24721	1290	0.6087	1290	0.87947	1290	0.98975	1290	0.71789
339	0.01312	639	0.00486	639	0.00958	639	0.00591	639	0.00681	639	0.01689	639	0.01693	639	0.02295	639	0.03931		1289	0.24338	1289	0.23499	1289	0.18272	1289	0.24836	1289	0.6109	1289	0.8788	1289	0.99148	1289	0.71671
338	0.01168	638	0.00493	638	0.00968	638	0.00599	638	0.00693	638	0.01704	638	0.01721	638	0.02331	638	0.0398		1288	0.24408	1288	0.23507	1288	0.18333	1288	0.24968	1288	0.61309	1288	0.87999	1288	0.99114	1288	0.71589
337	0.01054	637	0.00498	637	0.00975	637	0.00607	637	0.007	637	0.0172	637	0.01748	637	0.02367	637	0.04027		1287	0.24463	1287	0.23539	1287	0.1841	1287	0.25037	1287	0.6155	1287	0.88383	1287	0.99098	1287	0.71329
336	0.00956	636	0.00505	636	0.00984	636	0.00615	636	0.0071	636	0.01733	636	0.01769	636	0.02404	636	0.04079		1286	0.24389	1286	0.23612	1286	0.18472	1286	0.25154	1286	0.6177	1286	0.88298	1286	0.99363	1286	0.71172
335	0.00876	635	0.0051	635	0.00992	635	0.00625	635	0.00719	635	0.0175	635	0.01796	635	0.02442	635	0.04135		1285	0.24491	1285	0.23652	1285	0.18539	1285	0.25235	1285	0.62007	1285	0.88698	1285	0.99267	1285	0.71038
334	0.00807	634	0.00516	634	0.01001	634	0.00632	634	0.0073	634	0.01766	634	0.01823	634	0.02481	634	0.04189		1284	0.24471	1284	0.23715	1284	0.18605	1284	0.25345	1284	0.62227	1284	0.88814	1284	0.99251	1284	0.70761
333	0.00749	633	0.00523	633	0.0101	633	0.0064	633	0.0074	633	0.0178	633	0.01847	633	0.02521	633	0.04245		1283	0.24494	1283	0.23738	1283	0.18672	1283	0.25448	1283	0.62473	1283	0.88865	1283	0.99246	1283	0.70617
332	0.00704	632	0.00529	632	0.01018	632	0.00649	632	0.00751	632	0.01796	632	0.01877	632	0.02559	632	0.043		1282	0.24557	1282	0.23843	1282	0.18738	1282	0.25591	1282	0.627	1282	0.89114	1282	0.99458	1282	0.70407
331	0.00664	631	0.00536	631	0.01027	631	0.00658	631	0.0076	631	0.01814	631	0.019	631	0.026	631	0.0436		1281	0.245	1281	0.23862	1281	0.18815	1281	0.25716	1281	0.62931	1281	0.89382	1281	0.99606	1281	0.7021
330	0.00631	630	0.00542	630	0.01035	630	0.00666	630	0.0077	630	0.0183	630	0.01929	630	0.02644	630	0.0442		1280	0.24622	1280	0.23892	1280	0.18878	1280	0.25772	1280	0.63169	1280	0.89514	1280	0.99536	1280	0.70129
329	0.00607	629	0.00549	629	0.01045	629	0.00675	629	0.00781	629	0.01848	629	0.01956	629	0.02684	629	0.04482		1279	0.24581	1279	0.23984	1279	0.18943	1279	0.25887	1279	0.634	1279	0.89569	1279	0.99447	1279	0.69944
328	0.00588	628	0.00556	628	0.01054	628	0.00684	628	0.00792	628	0.01864	628	0.01983	628	0.02728	628	0.04538		1278	0.24574	1278	0.23954	1278	0.19016	1278	0.25982	1278	0.6362	1278	0.89639	1278	0.99499	1278	0.69907
327	0.00573	627	0.00563	627	0.01063	627	0.00694	627	0.00804	627	0.01882	627	0.02011	627	0.02775	627	0.04601		1277	0.24651	1277	0.24038	1277	0.19087	1277	0.26107	1277	0.6387	1277	0.89879	1277	0.99594	1277	0.69687
326	0.00567	626	0.0057	626	0.01072	626	0.00704	626	0.00815	626	0.01899	626	0.02037	626	0.02817	626	0.04668		1276	0.24635	1276	0.24117	1276	0.1915	1276	0.262	1276	0.64095	1276	0.89957	1276	0.99576	1276	0.69432
325	0.00562	625	0.00578	625	0.01082	625	0.00715	625	0.00828	625	0.01918	625	0.0207	625	0.02865	625	0.04728		1275	0.247	1275	0.24157	1275	0.19227	1275	0.26327	1275	0.64332	1275	0.90306	1275	0.99613	1275	0.69184
324	0.00564	624	0.00585	624	0.01092	624	0.00725	624	0.0084	624	0.01936	624	0.021	624	0.02911	624	0.04798		1274	0.24713	1274	0.24192	1274	0.19305	1274	0.26463	1274	0.64561	1274	0.90148	1274	0.99669	1274	0.69104
323	0.00571	623	0.00592	623	0.01101	623	0.00734	623	0.00851	623	0.01957	623	0.02125	623	0.0296	623	0.04865		1273	0.2481	1273	0.2421	1273	0.19374	1273	0.26534	1273	0.64796	1273	0.90508	1273	0.99716	1273	0.68896
322	0.00584	622	0.006	622	0.0111	622	0.00746	622	0.00865	622	0.01976	622	0.02155	622	0.03009	622	0.04932		1272	0.24835	1272	0.24313	1272	0.19442	1272	0.26689	1272	0.65017	1272	0.90744	1272	0.99769	1272	0.68652
321	0.006	621	0.00607	621	0.0112	621	0.00754	621	0.00875	621	0.01997	621	0.02183	621	0.03058	621	0.05004		1271	0.24829	1271	0.2435	1271	0.19512	1271	0.26772	1271	0.65267	1271	0.90918	1271	0.99519	1271	0.68576
320	0.00625	620	0.00616	620	0.0113	620	0.00766	620	0.0089	620	0.02019	620	0.02216	620	0.03109	620	0.05078		1270	0.24822	1270	0.24414	1270	0.19578	1270	0.2691	1270	0.65492	1270	0.91146	1270	0.99829	1270	0.68292
319	0.00653	619	0.00623	619	0.0114	619	0.00777	619	0.00901	619	0.02038	619	0.02246	619	0.03161	619	0.05153		1269	0.24884	1269	0.24476	1269	0.19671	1269	0.27041	1269	0.65725	1269	0.91206	1269	0.99794	1269	0.68202
318	0.00687	618	0.00632	618	0.0115	618	0.00789	618	0.00918	618	0.0206	618	0.02279	618	0.03215	618	0.05225		1268	0.24951	1268	0.24474	1268	0.19736	1268	0.27157	1268	0.65968	1268	0.91315	1268	0.99714	1268	0.68077
317	0.0073	617	0.0064	617	0.01161	617	0.008	617	0.0093	617	0.0208	617	0.02315	617	0.03271	617	0.05304		1267	0.2493	1267	0.24556	1267	0.1981	1267	0.27253	1267	0.66177	1267	0.91423	1267	0.99764	1267	0.67824
316	0.00775	616	0.00647	616	0.0117	616	0.00811	616	0.00943	616	0.02104	616	0.02343	616	0.03323	616	0.0538		1266	0.25003	1266	0.24618	1266	0.19887	1266	0.27404	1266	0.66425	1266	0.91691	1266	0.99995	1266	0.6772
315	0.00827	615	0.00656	615	0.0118	615	0.00824	615	0.00958	615	0.02126	615	0.02376	615	0.03379	615	0.05458		1265	0.25028	1265	0.24744	1265	0.19958	1265	0.27482	1265	0.66654	1265	0.91363	1265	0.99856	1265	0.67579
314	0.00882	614	0.00666	614	0.01192	614	0.00835	614	0.00974	614	0.02147	614	0.02415	614	0.0344	614	0.05542		1264	0.25039	1264	0.24798	1264	0.20033	1264	0.27611	1264	0.66897	1264	0.92136	1264	0.99748	1264	0.67258
313	0.0094	613	0.00675	613	0.01202	613	0.00848	613	0.00989	613	0.02172	613	0.02451	613	0.03499	613	0.05628		1263	0.25128	1263	0.24884	1263	0.20106	1263	0.27717	1263	0.67134	1263	0.92107	1263	0.99892	1263	0.67129
312	0.01005	612	0.00684	612	0.01213	612	0.0086	612	0.01005	612	0.02198	612	0.02487	612	0.0356	612	0.0571		1262	0.25118	1262	0.24866	1262	0.20186	1262	0.27868	1262	0.67368	1262	0.92245	1262	0.99681	1262	0.66937
311	0.01072	611	0.00694	611	0.01224	611	0.00874	611	0.01021	611	0.02225	611	0.02529	611	0.03623	611	0.05796		1261	0.25128	1261	0.24971	1261	0.20266	1261	0.27986	1261	0.67596	1261	0.92178	1261	0.99898	1261	0.66759
310	0.01143	610	0.00703	610	0.01235	610	0.00887	610	0.01036	610	0.02248	610	0.02567	610	0.03685	610	0.05884		1260	0.25176	1260	0.25024	1260	0.20341	1260	0.28154	1260	0.67823	1260	0.92495	1260	0.99942	1260	0.6662
309	0.01214	609	0.00712	609	0.01247	609	0.009	609	0.01052	609	0.02274	609	0.0261	609	0.03751	609	0.05973		1259	0.25278	1259	0.25016	1259	0.20419	1259	0.2822	1259	0.68067	1259	0.92591	1259	1	1259	0.66498
308	0.01291	608	0.0072	608	0.01257	608	0.00914	608	0.01069	608	0.02302	608	0.02649	608	0.03817	608	0.06061		1258	0.25314	1258	0.25038	1258	0.20499	1258	0.28368	1258	0.683	1258	0.92649	1258	0.99788	1258	0.66206
307	0.01371	607	0.00731	607	0.01269	607	0.00928	607	0.01087	607	0.02329	607	0.02694	607	0.03884	607	0.06155		1257	0.25329	1257	0.25125	1257	0.20577	1257	0.2851	1257	0.68526	1257	0.92815	1257	0.99765	1257	0.66138
306	0.01451	606	0.00741	606	0.0128	606	0.00942	606	0.01104	606	0.02357	606	0.0274	606	0.03953	606	0.0625		1256	0.25384	1256	0.25237	1256	0.20658	1256	0.28635	1256	0.68773	1256	0.92846	1256	0.99815	1256	0.65954
305	0.01533	605	0.00752	605	0.01293	605	0.00958	605	0.01124	605	0.02384	605	0.02789	605	0.04025	605	0.06346		1255	0.25413	1255	0.25215	1255	0.20732	1255	0.28744	1255	0.69001	1255	0.93246	1255	0.99905	1255	0.65673
304	0.01618	604	0.0076	604	0.01304	604	0.00972	604	0.0114	604	0.02414	604	0.02833	604	0.04095	604	0.06443		1254	0.25405	1254	0.25271	1254	0.20809	1254	0.2887	1254	0.69235	1254	0.93497	1254	0.99723	1254	0.65596
303	0.01698	603	0.00771	603	0.01316	603	0.00988	603	0.0116	603	0.02445	603	0.02884	603	0.0417	603	0.06543		1253	0.25476	1253	0.25369	1253	0.20892	1253	0.29032	1253	0.69467	1253	0.93592	1253	0.99825	1253	0.65541
302	0.01779	602	0.00781	602	0.01327	602	0.01002	602	0.01179	602	0.02477	602	0.02935	602	0.04244	602	0.06646		1252	0.25552	1252	0.25442	1252	0.20975	1252	0.29117	1252	0.69712	1252	0.93563	1252	0.99896	1252	0.65129
301	0.0186	601	0.00793	601	0.0134	601	0.0102	601	0.01198	601	0.02509	601	0.02986	601	0.04322	601	0.06749		1251	0.2558	1251	0.25533	1251	0.21048	1251	0.29359	1251	0.69949	1251	0.93657	1251	0.99961	1251	0.64922
300	0.01936	600	0.00805	600	0.01353	600	0.01036	600	0.01219	600	0.02542	600	0.03044	600	0.04401	600	0.06856		1250	0.25575	1250	0.25509	1250	0.21134	1250	0.29432	1250	0.70175	1250	0.93818	1250	0.99866	1250	0.64799
		599	0.00814	599	0.01364	599	0.01052	599	0.01238	599	0.02576	599	0.03095	599	0.04478	599	0.06965		1249	0.25651	1249	0.25603	1249	0.21218	1249	0.29615	1249	0.70405	1249	0.94044	1249	0.99958	1249	0.64636
		598	0.00826	598	0.01377	598	0.01069	598	0.0126	598	0.02609	598	0.03155	598	0.0456	598	0.07072		1248	0.25662	1248	0.2565	1248	0.21302	1248	0.29761	1248	0.70629	1248	0.93963	1248	0.99674	1248	0.64584
		597	0.00838	597	0.01391	597	0.01086	597	0.01283	597	0.02644	597	0.03213	597	0.04645	597	0.07183		1247	0.25774	1247	0.25678	1247	0.21379	1247	0.2984	1247	0.70871	1247	0.94101	1247	0.99836	1247	0.64359
		596	0.00848	596	0.01403	596	0.01104	596	0.01303	596	0.0268	596	0.03267	596	0.04728	596	0.07298		1246	0.25816	1246	0.25769	1246	0.21461	1246	0.30032	1246	0.71105	1246	0.94312	1246	0.99744	1246	0.64192
		595	0.0086	595	0.01417	595	0.01122	595	0.01327	595	0.02719	595	0.03334	595	0.04814	595	0.07417		1245	0.25872	1245	0.25741	1245	0.21542	1245	0.30126	1245	0.7137	1245	0.94467	1245	0.99764	1245	0.6384
		594	0.00873	594	0.0143	594	0.01141	594	0.0135	594	0.02757	594	0.03391	594	0.04901	594	0.07531		1244	0.25889	1244	0.25857	1244	0.21636	1244	0.30279	1244	0.71589	1244	0.94679	1244	0.99666	1244	0.63791
		593	0.00886	593	0.01443	593	0.01159	593	0.01375	593	0.02796	593	0.03456	593	0.04991	593	0.07652		1243	0.25903	1243	0.25928	1243	0.21711	1243	0.30433	1243	0.71832	1243	0.94993	1243	0.99846	1243	0.63657
		592	0.00898	592	0.01458	592	0.01179	592	0.014	592	0.02836	592	0.03524	592	0.05082	592	0.07778		1242	0.25926	1242	0.26012	1242	0.21795	1242	0.30606	1242	0.7206	1242	0.94776	1242	0.99754	1242	0.63439
		591	0.0091	591	0.01471	591	0.01198	591	0.01422	591	0.02875	591	0.03588	591	0.05172	591	0.07899		1241	0.26075	1241	0.26075	1241	0.21892	1241	0.30709	1241	0.72313	1241	0.95042	1241	0.99689	1241	0.63182
		590	0.00924	590	0.01486	590	0.0122	590	0.01449	590	0.02919	590	0.03654	590	0.05266	590	0.08029		1240	0.26039	1240	0.26055	1240	0.21971	1240	0.30873	1240	0.72533	1240	0.95006	1240	0.9975	1240	0.63029
		589	0.00936	589	0.015	589	0.0124	589	0.01476	589	0.02964	589	0.03725	589	0.05362	589	0.08158		1239	0.26099	1239	0.2613	1239	0.22058	1239	0.31003	1239	0.72773	1239	0.95208	1239	0.99478	1239	0.6285
		588	0.0095	588	0.01515	588	0.01264	588	0.01502	588	0.03009	588	0.03798	588	0.05457	588	0.08288		1238	0.26139	1238	0.26192	1238	0.22141	1238	0.31162	1238	0.73005	1238	0.95358	1238	0.99681	1238	0.62712
		587	0.00962	587	0.0153	587	0.01284	587	0.01529	587	0.03056	587	0.03867	587	0.05555	587	0.08421		1237	0.26195	1237	0.26255	1237	0.2223	1237	0.31367	1237	0.73244	1237	0.9554	1237	0.99586	1237	0.62528
		586	0.00978	586	0.01545	586	0.01306	586	0.01558	586	0.03102	586	0.03944	586	0.05654	586	0.08558		1236	0.26236	1236	0.26361	1236	0.22325	1236	0.31501	1236	0.73475	1236	0.95556	1236	0.99618	1236	0.62362
		585	0.00991	585	0.01561	585	0.0133	585	0.01588	585	0.03151	585	0.04017	585	0.05754	585	0.08694		1235	0.26355	1235	0.2641	1235	0.22406	1235	0.31646	1235	0.73716	1235	0.95992	1235	0.99606	1235	0.62208
		584	0.01007	584	0.01577	584	0.01353	584	0.01616	584	0.03201	584	0.04092	584	0.05858	584	0.08834		1234	0.26327	1234	0.26451	1234	0.22491	1234	0.318	1234	0.73935	1234	0.96148	1234	0.99632	1234	0.61973
		583	0.01021	583	0.01593	583	0.01378	583	0.01649	583	0.03252	583	0.04174	583	0.05962	583	0.08978		1233	0.26421	1233	0.26518	1233	0.22581	1233	0.31982	1233	0.74195	1233	0.96099	1233	0.9951	1233	0.61825
		582	0.01036	582	0.0161	582	0.01403	582	0.01683	582	0.03305	582	0.04251	582	0.06068	582	0.09122		1232	0.26439	1232	0.2649	1232	0.22663	1232	0.32117	1232	0.74458	1232	0.96151	1232	0.99324	1232	0.61547
		581	0.01052	581	0.01627	581	0.01428	581	0.01713	581	0.03357	581	0.04335	581	0.06176	581	0.09266		1231	0.26518	1231	0.26603	1231	0.22748	1231	0.32286	1231	0.74681	1231	0.96099	1231	0.99324	1231	0.61526
		580	0.01068	580	0.01645	580	0.01456	580	0.01748	580	0.03414	580	0.04418	580	0.06283	580	0.09412		1230	0.2661	1230	0.26656	1230	0.22847	1230	0.32441	1230	0.74904	1230	0.9637	1230	0.99402	1230	0.61308
		579	0.01083	579	0.01661	579	0.0148	579	0.01783	579	0.03473	579	0.04504	579	0.06396	579	0.09562		1229	0.26594	1229	0.26774	1229	0.22922	1229	0.3264	1229	0.75152	1229	0.96298	1229	0.99378	1229	0.61198
		578	0.011	578	0.01679	578	0.01507	578	0.01816	578	0.03532	578	0.04588	578	0.06507	578	0.09715		1228	0.2671	1228	0.26885	1228	0.23017	1228	0.32774	1228	0.75372	1228	0.96552	1228	0.99493	1228	0.60888
		577	0.01117	577	0.01697	577	0.01536	577	0.01853	577	0.03591	577	0.04677	577	0.0662	577	0.09867		1227	0.267	1227	0.26783	1227	0.23105	1227	0.32903	1227	0.75614	1227	0.96778	1227	0.99204	1227	0.60736
		576	0.01134	576	0.01715	576	0.01563	576	0.0189	576	0.03654	576	0.0477	576	0.06735	576	0.10025		1226	0.26767	1226	0.26931	1226	0.23191	1226	0.33096	1226	0.75861	1226	0.96582	1226	0.9924	1226	0.6064
		575	0.01153	575	0.01735	575	0.01596	575	0.01932	575	0.03718	575	0.04864	575	0.06856	575	0.10185		1225	0.26862	1225	0.26978	1225	0.23285	1225	0.33247	1225	0.76084	1225	0.96882	1225	0.99076	1225	0.60447
		574	0.0117	574	0.01754	574	0.01623	574	0.01968	574	0.03784	574	0.04955	574	0.06975	574	0.10339		1224	0.26853	1224	0.27034	1224	0.23369	1224	0.3337	1224	0.76333	1224	0.96846	1224	0.98878	1224	0.60326
		573	0.01189	573	0.01773	573	0.01655	573	0.02012	573	0.0385	573	0.05053	573	0.07096	573	0.105		1223	0.26929	1223	0.27088	1223	0.23464	1223	0.33592	1223	0.76575	1223	0.96971	1223	0.98965	1223	0.6012
		572	0.01207	572	0.01793	572	0.01686	572	0.02053	572	0.03917	572	0.05147	572	0.07219	572	0.10661		1222	0.26962	1222	0.27214	1222	0.2355	1222	0.33784	1222	0.76777	1222	0.97109	1222	0.98841	1222	0.59985
		571	0.01227	571	0.01814	571	0.01719	571	0.02096	571	0.03989	571	0.05256	571	0.07343	571	0.10824		1221	0.26998	1221	0.27326	1221	0.23634	1221	0.33982	1221	0.77019	1221	0.97442	1221	0.9892	1221	0.59708
		570	0.01247	570	0.01835	570	0.01752	570	0.02139	570	0.04064	570	0.05347	570	0.07468	570	0.1099		1220	0.27035	1220	0.27302	1220	0.23728	1220	0.34114	1220	0.77285	1220	0.97255	1220	0.98705	1220	0.59559
		569	0.01268	569	0.01857	569	0.01787	569	0.02187	569	0.04139	569	0.05454	569	0.07595	569	0.11154		1219	0.27039	1219	0.27338	1219	0.2383	1219	0.34326	1219	0.77516	1219	0.97348	1219	0.98794	1219	0.59416
		568	0.01289	568	0.0188	568	0.01823	568	0.02234	568	0.04217	568	0.05563	568	0.07728	568	0.11321		1218	0.2706	1218	0.27496	1218	0.23917	1218	0.34559	1218	0.77732	1218	0.9736	1218	0.98817	1218	0.59336
		567	0.01309	567	0.01902	567	0.01858	567	0.02284	567	0.04295	567	0.0567	567	0.07861	567	0.11489		1217	0.27199	1217	0.2754	1217	0.2401	1217	0.34698	1217	0.77976	1217	0.97484	1217	0.9869	1217	0.59015
		566	0.01332	566	0.01926	566	0.01897	566	0.02335	566	0.04376	566	0.0578	566	0.07996	566	0.11661		1216	0.27219	1216	0.27545	1216	0.24098	1216	0.34848	1216	0.78204	1216	0.97979	1216	0.98701	1216	0.58825
		565	0.01356	565	0.0195	565	0.01935	565	0.02387	565	0.04461	565	0.05897	565	0.08135	565	0.11827		1215	0.27239	1215	0.27679	1215	0.24184	1215	0.35076	1215	0.78422	1215	0.97815	1215	0.98575	1215	0.58722
		564	0.01378	564	0.01974	564	0.01974	564	0.02437	564	0.04546	564	0.06009	564	0.08271	564	0.12002		1214	0.27255	1214	0.27759	1214	0.2428	1214	0.35241	1214	0.78691	1214	0.97831	1214	0.98395	1214	0.58533
		563	0.01401	563	0.01999	563	0.02013	563	0.02493	563	0.04633	563	0.06125	563	0.08412	563	0.12167		1213	0.27391	1213	0.27761	1213	0.2437	1213	0.35349	1213	0.78897	1213	0.98095	1213	0.98546	1213	0.58282
		562	0.01427	562	0.02024	562	0.02054	562	0.02551	562	0.04724	562	0.06243	562	0.08551	562	0.1234		1212	0.27437	1212	0.27802	1212	0.24462	1212	0.35623	1212	0.79141	1212	0.97911	1212	0.98449	1212	0.58179
		561	0.01452	561	0.0205	561	0.02096	561	0.02608	561	0.04814	561	0.06363	561	0.08697	561	0.12507		1211	0.27481	1211	0.27941	1211	0.24566	1211	0.35776	1211	0.7938	1211	0.982	1211	0.98337	1211	0.57992
		560	0.01478	560	0.02077	560	0.02142	560	0.02669	560	0.04912	560	0.06489	560	0.08844	560	0.12677		1210	0.27561	1210	0.28028	1210	0.24648	1210	0.35971	1210	0.79604	1210	0.98178	1210	0.98348	1210	0.57831
		559	0.01503	559	0.02104	559	0.02184	559	0.02732	559	0.05007	559	0.06616	559	0.08991	559	0.12849		1209	0.27585	1209	0.2806	1209	0.24739	1209	0.36178	1209	0.79823	1209	0.9816	1209	0.98089	1209	0.5773
		558	0.01531	558	0.02132	558	0.0223	558	0.02795	558	0.05107	558	0.06744	558	0.09143	558	0.1301		1208	0.27611	1208	0.28065	1208	0.2484	1208	0.36346	1208	0.80063	1208	0.98601	1208	0.97982	1208	0.5763
		557	0.01561	557	0.02162	557	0.0228	557	0.02864	557	0.0521	557	0.06879	557	0.09296	557	0.13182		1207	0.27651	1207	0.28206	1207	0.24928	1207	0.36619	1207	0.80281	1207	0.98286	1207	0.98087	1207	0.57322
		556	0.0159	556	0.02191	556	0.02327	556	0.02931	556	0.05315	556	0.07013	556	0.09448	556	0.1335		1206	0.27775	1206	0.28195	1206	0.25024	1206	0.36751	1206	0.8049	1206	0.98347	1206	0.97895	1206	0.57204
		555	0.01619	555	0.02223	555	0.02378	555	0.03003	555	0.05421	555	0.07155	555	0.09605	555	0.1351		1205	0.27821	1205	0.28364	1205	0.25121	1205	0.36963	1205	0.80736	1205	0.98653	1205	0.97727	1205	0.57053
		554	0.0165	554	0.02254	554	0.02429	554	0.03077	554	0.05531	554	0.07293	554	0.09763	554	0.13676		1204	0.27869	1204	0.28375	1204	0.25226	1204	0.3719	1204	0.80976	1204	0.98779	1204	0.97742	1204	0.56807
		553	0.01682	553	0.02286	553	0.02484	553	0.03154	553	0.05644	553	0.0744	553	0.09921	553	0.13832		1203	0.27915	1203	0.28421	1203	0.25314	1203	0.37345	1203	0.81186	1203	0.9851	1203	0.97671	1203	0.56622
		552	0.01715	552	0.0232	552	0.02539	552	0.0323	552	0.0576	552	0.0758	552	0.10079	552	0.13989		1202	0.27965	1202	0.28487	1202	0.25412	1202	0.37538	1202	0.81408	1202	0.98766	1202	0.97831	1202	0.56536
		551	0.01748	551	0.02354	551	0.02594	551	0.03311	551	0.05877	551	0.07729	551	0.10241	551	0.1414		1201	0.28	1201	0.28554	1201	0.25509	1201	0.37744	1201	0.81644	1201	0.98504	1201	0.97644	1201	0.56321
		550	0.01783	550	0.02388	550	0.02652	550	0.03394	550	0.05996	550	0.07879	550	0.10403	550	0.14289		1200	0.28014	1200	0.2873	1200	0.25605	1200	0.37963	1200	0.8185	1200	0.98773	1200	0.97571	1200	0.56156
		549	0.01819	549	0.02424	549	0.02712	549	0.03481	549	0.06121	549	0.08037	549	0.1057	549	0.14438		1199	0.28128	1199	0.28743	1199	0.25714	1199	0.38226	1199	0.8211	1199	0.98672	1199	0.97487	1199	0.56112
		548	0.01854	548	0.02462	548	0.02773	548	0.03569	548	0.06247	548	0.0819	548	0.10734	548	0.14581		1198	0.28202	1198	0.28838	1198	0.25821	1198	0.38399	1198	0.82321	1198	0.98842	1198	0.97402	1198	0.55949
		547	0.01893	547	0.02499	547	0.02835	547	0.03662	547	0.06377	547	0.08348	547	0.10897	547	0.14716		1197	0.28258	1197	0.28895	1197	0.25915	1197	0.38555	1197	0.82539	1197	0.99041	1197	0.97256	1197	0.5574
		546	0.01933	546	0.02539	546	0.02902	546	0.03758	546	0.06507	546	0.08514	546	0.11065	546	0.1485		1196	0.28277	1196	0.29002	1196	0.26026	1196	0.38809	1196	0.82751	1196	0.98896	1196	0.97104	1196	0.55479
		545	0.01973	545	0.02578	545	0.02967	545	0.03854	545	0.06643	545	0.08672	545	0.11228	545	0.14978		1195	0.28351	1195	0.29068	1195	0.26122	1195	0.38971	1195	0.82981	1195	0.98834	1195	0.97082	1195	0.55396
		544	0.02015	544	0.0262	544	0.03039	544	0.03952	544	0.06779	544	0.08838	544	0.11396	544	0.15106		1194	0.28452	1194	0.29126	1194	0.26219	1194	0.39214	1194	0.83205	1194	0.99107	1194	0.96907	1194	0.55273
		543	0.02058	543	0.02664	543	0.03112	543	0.04062	543	0.06919	543	0.09005	543	0.11562	543	0.15218		1193	0.28528	1193	0.29223	1193	0.26319	1193	0.3944	1193	0.83414	1193	0.99087	1193	0.96985	1193	0.55016
		542	0.02103	542	0.02707	542	0.03187	542	0.04166	542	0.07059	542	0.09176	542	0.11729	542	0.15321		1192	0.28519	1192	0.29238	1192	0.26417	1192	0.39588	1192	0.83645	1192	0.99015	1192	0.968	1192	0.54941
		541	0.02149	541	0.02753	541	0.03263	541	0.04279	541	0.07205	541	0.09351	541	0.11894	541	0.15428		1191	0.2858	1191	0.29342	1191	0.26511	1191	0.39852	1191	0.83847	1191	0.99304	1191	0.96787	1191	0.54785
		540	0.02196	540	0.02799	540	0.03342	540	0.04392	540	0.07353	540	0.09522	540	0.12057	540	0.15525		1190	0.28659	1190	0.29424	1190	0.26595	1190	0.40079	1190	0.84071	1190	0.99177	1190	0.96664	1190	0.54589
		539	0.02244	539	0.02846	539	0.03423	539	0.04508	539	0.07501	539	0.09696	539	0.1222	539	0.15612		1189	0.28553	1189	0.29496	1189	0.26695	1189	0.40284	1189	0.84299	1189	0.99211	1189	0.96601	1189	0.54396
		538	0.02294	538	0.02895	538	0.03508	538	0.04631	538	0.07655	538	0.09878	538	0.12383	538	0.15692		1188	0.28651	1188	0.29543	1188	0.26783	1188	0.40498	1188	0.84512	1188	0.99092	1188	0.96399	1188	0.54287
		537	0.02347	537	0.02947	537	0.03596	537	0.04758	537	0.07807	537	0.10055	537	0.12544	537	0.15762		1187	0.28701	1187	0.29665	1187	0.26873	1187	0.40725	1187	0.84718	1187	0.99066	1187	0.96323	1187	0.54013
		536	0.02401	536	0.02999	536	0.03688	536	0.04883	536	0.0796	536	0.10232	536	0.12698	536	0.15828		1186	0.28672	1186	0.29691	1186	0.26978	1186	0.40939	1186	0.84947	1186	0.99191	1186	0.96178	1186	0.53903
		535	0.02457	535	0.03053	535	0.03781	535	0.05012	535	0.08122	535	0.10415	535	0.12856	535	0.15882		1185	0.28771	1185	0.29795	1185	0.27076	1185	0.41174	1185	0.85158	1185	0.99053	1185	0.95946	1185	0.53707
		534	0.02514	534	0.0311	534	0.0388	534	0.05154	534	0.08278	534	0.106	534	0.13012	534	0.15925		1184	0.288	1184	0.29915	1184	0.27173	1184	0.4141	1184	0.85369	1184	0.99089	1184	0.96128	1184	0.53616
		533	0.02573	533	0.03166	533	0.03977	533	0.05288	533	0.0844	533	0.10779	533	0.13156	533	0.15961		1183	0.28853	1183	0.29955	1183	0.27307	1183	0.41582	1183	0.85582	1183	0.99333	1183	0.95874	1183	0.53473
		532	0.02636	532	0.03225	532	0.04083	532	0.05433	532	0.086	532	0.10962	532	0.13307	532	0.15984		1182	0.28945	1182	0.29989	1182	0.27405	1182	0.41874	1182	0.85804	1182	0.99231	1182	0.95834	1182	0.53372
		531	0.02697	531	0.03284	531	0.04188	531	0.05576	531	0.08764	531	0.11158	531	0.13448	531	0.15999		1181	0.29042	1181	0.30053	1181	0.27538	1181	0.42059	1181	0.86006	1181	0.99262	1181	0.95694	1181	0.53102
		530	0.02762	530	0.03348	530	0.043	530	0.05726	530	0.08927	530	0.1132	530	0.13584	530	0.16		1180	0.29086	1180	0.3019	1180	0.27684	1180	0.42353	1180	0.86226	1180	0.99277	1180	0.95622	1180	0.53013
		529	0.0283	529	0.03411	529	0.04414	529	0.05882	529	0.09091	529	0.11515	529	0.13719	529	0.1599		1179	0.29303	1179	0.30227	1179	0.27816	1179	0.42579	1179	0.86418	1179	0.99123	1179	0.95586	1179	0.52739
		528	0.02899	528	0.03477	528	0.04534	528	0.06034	528	0.09255	528	0.11688	528	0.13846	528	0.15973		1178	0.29473	1178	0.30348	1178	0.27952	1178	0.42869	1178	0.8665	1178	0.99365	1178	0.95449	1178	0.52654
		527	0.0297	527	0.03545	527	0.04655	527	0.06192	527	0.0942	527	0.11861	527	0.13968	527	0.15942		1177	0.29541	1177	0.30462	1177	0.28094	1177	0.43093	1177	0.86859	1177	0.99317	1177	0.95304	1177	0.52526
		526	0.03044	526	0.03616	526	0.04786	526	0.06358	526	0.09586	526	0.12051	526	0.14088	526	0.15902		1176	0.29697	1176	0.30446	1176	0.28231	1176	0.43298	1176	0.87055	1176	0.9951	1176	0.95142	1176	0.52318
		525	0.03121	525	0.03688	525	0.04915	525	0.06521	525	0.09751	525	0.1221	525	0.14194	525	0.15852		1175	0.29767	1175	0.30565	1175	0.2836	1175	0.43608	1175	0.87279	1175	0.99574	1175	0.94945	1175	0.52223
		524	0.032	524	0.03762	524	0.05051	524	0.06688	524	0.09915	524	0.12394	524	0.14299	524	0.15787		1174	0.29952	1174	0.3068	1174	0.28502	1174	0.43769	1174	0.87458	1174	0.99623	1174	0.94985	1174	0.5206
		523	0.03281	523	0.03839	523	0.05193	523	0.06858	523	0.1008	523	0.12555	523	0.14399	523	0.15712		1173	0.30081	1173	0.30759	1173	0.28641	1173	0.44029	1173	0.87686	1173	0.99871	1173	0.9481	1173	0.51819
		522	0.03364	522	0.03918	522	0.05337	522	0.0703	522	0.10241	522	0.12719	522	0.14486	522	0.15624		1172	0.30162	1172	0.30786	1172	0.28766	1172	0.44361	1172	0.8789	1172	0.99533	1172	0.94834	1172	0.51696
		521	0.0345	521	0.03999	521	0.05488	521	0.07204	521	0.10401	521	0.12881	521	0.14568	521	0.15532		1171	0.30329	1171	0.30854	1171	0.2889	1171	0.4451	1171	0.88067	1171	0.99628	1171	0.94573	1171	0.51503
		520	0.03539	520	0.04083	520	0.05642	520	0.07379	520	0.10559	520	0.13032	520	0.14642	520	0.15431		1170	0.30452	1170	0.30995	1170	0.29032	1170	0.4478	1170	0.88291	1170	0.9973	1170	0.94575	1170	0.51423
		519	0.03633	519	0.0417	519	0.05805	519	0.07559	519	0.10716	519	0.13189	519	0.14706	519	0.15315		1169	0.30528	1169	0.3102	1169	0.29162	1169	0.45039	1169	0.88491	1169	0.99515	1169	0.94345	1169	0.51268
		518	0.03728	518	0.04259	518	0.05972	518	0.07741	518	0.10873	518	0.13333	518	0.14764	518	0.15188		1168	0.30723	1168	0.31128	1168	0.29281	1168	0.45314	1168	0.88673	1168	0.9992	1168	0.94246	1168	0.51157
		517	0.03824	517	0.04351	517	0.0614	517	0.07916	517	0.11021	517	0.13472	517	0.14809	517	0.15056		1167	0.30791	1167	0.31246	1167	0.29423	1167	0.45593	1167	0.88881	1167	0.9988	1167	0.94072	1167	0.51071
		516	0.03926	516	0.04445	516	0.06316	516	0.08097	516	0.11171	516	0.13608	516	0.14847	516	0.14918		1166	0.30883	1166	0.31306	1166	0.2957	1166	0.45789	1166	0.89038	1166	0.99674	1166	0.94105	1166	0.50761
		515	0.04031	515	0.04544	515	0.06498	515	0.08278	515	0.11315	515	0.13727	515	0.14872	515	0.14772		1165	0.31012	1165	0.31362	1165	0.29685	1165	0.46055	1165	0.89257	1165	0.99622	1165	0.93792	1165	0.50633
		514	0.04138	514	0.04645	514	0.06686	514	0.08458	514	0.11455	514	0.13851	514	0.14892	514	0.14616		1164	0.31117	1164	0.31507	1164	0.29822	1164	0.4631	1164	0.8945	1164	0.9997	1164	0.93768	1164	0.50442
		513	0.04248	513	0.04749	513	0.06876	513	0.08639	513	0.11591	513	0.13961	513	0.149	513	0.14453		1163	0.31207	1163	0.31586	1163	0.29949	1163	0.46617	1163	0.89635	1163	0.99829	1163	0.93573	1163	0.50322
		512	0.04363	512	0.04856	512	0.07074	512	0.08818	512	0.11724	512	0.14059	512	0.14896	512	0.1429		1162	0.31404	1162	0.3167	1162	0.30092	1162	0.4688	1162	0.89862	1162	0.9981	1162	0.93464	1162	0.50217
		511	0.04481	511	0.04968	511	0.07276	511	0.08998	511	0.11852	511	0.14162	511	0.14886	511	0.14119		1161	0.31501	1161	0.31791	1161	0.30229	1161	0.47094	1161	0.90047	1161	0.99823	1161	0.93442	1161	0.50138
		510	0.04603	510	0.05084	510	0.07484	510	0.09176	510	0.11973	510	0.14243	510	0.14862	510	0.13942		1160	0.31593	1160	0.31807	1160	0.3037	1160	0.47347	1160	0.90265	1160	0.9977	1160	0.93129	1160	0.49849
		509	0.0473	509	0.05203	509	0.07695	509	0.09347	509	0.12086	509	0.14323	509	0.14834	509	0.13768		1159	0.31653	1159	0.31833	1159	0.30494	1159	0.47548	1159	0.90417	1159	0.99805	1159	0.92945	1159	0.49728
		508	0.0486	508	0.05327	508	0.07912	508	0.09523	508	0.12198	508	0.1439	508	0.14791	508	0.13586		1158	0.3184	1158	0.31933	1158	0.30633	1158	0.47857	1158	0.90609	1158	0.99827	1158	0.92873	1158	0.49492
		507	0.04995	507	0.05454	507	0.08134	507	0.09696	507	0.12304	507	0.1445	507	0.14742	507	0.13408		1157	0.31904	1157	0.32029	1157	0.30763	1157	0.48061	1157	0.90805	1157	0.998	1157	0.92663	1157	0.49316
		506	0.05134	506	0.05588	506	0.08358	506	0.09863	506	0.12401	506	0.14504	506	0.14685	506	0.13228		1156	0.3198	1156	0.32166	1156	0.30889	1156	0.48354	1156	0.90979	1156	1	1156	0.92501	1156	0.49285
		505	0.05277	505	0.05725	505	0.08589	505	0.10024	505	0.12491	505	0.14535	505	0.1462	505	0.13041		1155	0.32129	1155	0.32198	1155	0.31029	1155	0.48601	1155	0.91125	1155	0.99662	1155	0.9242	1155	0.49109
		504	0.05426	504	0.05867	504	0.08821	504	0.10184	504	0.12575	504	0.14571	504	0.14543	504	0.12863		1154	0.3214	1154	0.32273	1154	0.3116	1154	0.48879	1154	0.91318	1154	0.9976	1154	0.92207	1154	0.48913
		503	0.05583	503	0.06016	503	0.0906	503	0.10344	503	0.12655	503	0.14588	503	0.14461	503	0.12682		1153	0.32202	1153	0.32367	1153	0.31278	1153	0.49129	1153	0.91515	1153	0.99717	1153	0.91808	1153	0.48794
		502	0.05742	502	0.06168	502	0.093	502	0.10493	502	0.12724	502	0.146	502	0.14371	502	0.12509		1152	0.32229	1152	0.32438	1152	0.31403	1152	0.49391	1152	0.91664	1152	0.99627	1152	0.91897	1152	0.48555
		501	0.05908	501	0.06327	501	0.09541	501	0.10637	501	0.12785	501	0.146	501	0.14277	501	0.12339		1151	0.32298	1151	0.32449	1151	0.31527	1151	0.49634	1151	0.9185	1151	0.99499	1151	0.91668	1151	0.48382
		500	0.06083	500	0.06493	500	0.0979	500	0.10783	500	0.1284	500	0.14591	500	0.14174	500	0.12165		1150	0.32323	1150	0.32502	1150	0.31645	1150	0.49828	1150	0.9203	1150	0.99517	1150	0.91402	1150	0.48173
		499	0.06261	499	0.06665	499	0.10034	499	0.10916	499	0.1289	499	0.14568	499	0.14064	499	0.11999		1149	0.323	1149	0.32584	1149	0.31765	1149	0.50102	1149	0.92204	1149	0.99319	1149	0.91152	1149	0.48082
		498	0.06445	498	0.06842	498	0.10283	498	0.11049	498	0.12926	498	0.14536	498	0.13952	498	0.11833		1148	0.32371	1148	0.32606	1148	0.31887	1148	0.50321	1148	0.92368	1148	0.99217	1148	0.9098	1148	0.47963
		497	0.06639	497	0.07026	497	0.1053	497	0.1117	497	0.12957	497	0.14496	497	0.13837	497	0.11676		1147	0.32305	1147	0.32668	1147	0.32008	1147	0.50516	1147	0.92543	1147	0.99158	1147	0.9083	1147	0.4778
		496	0.06841	496	0.07218	496	0.10776	496	0.11289	496	0.12979	496	0.14445	496	0.13718	496	0.11522		1146	0.32278	1146	0.32784	1146	0.32125	1146	0.50761	1146	0.92729	1146	0.98965	1146	0.90588	1146	0.47615
		495	0.07051	495	0.07418	495	0.11024	495	0.11401	495	0.12994	495	0.14388	495	0.13599	495	0.11369		1145	0.32348	1145	0.32809	1145	0.32239	1145	0.51034	1145	0.929	1145	0.98864	1145	0.90179	1145	0.47385
		494	0.07267	494	0.07623	494	0.11269	494	0.11503	494	0.13	494	0.14321	494	0.13472	494	0.11231		1144	0.32251	1144	0.32852	1144	0.32357	1144	0.51206	1144	0.93067	1144	0.98673	1144	0.89795	1144	0.47248
		493	0.07494	493	0.07837	493	0.11512	493	0.116	493	0.12997	493	0.14247	493	0.13351	493	0.11091		1143	0.32254	1143	0.32874	1143	0.3248	1143	0.51409	1143	0.93226	1143	0.98764	1143	0.89571	1143	0.47019
		492	0.0773	492	0.0806	492	0.11752	492	0.11689	492	0.12987	492	0.14162	492	0.13223	492	0.10956		1142	0.32311	1142	0.32899	1142	0.32617	1142	0.51664	1142	0.9342	1142	0.98679	1142	0.89322	1142	0.46931
		491	0.07975	491	0.08289	491	0.11991	491	0.11771	491	0.12968	491	0.14074	491	0.13096	491	0.10828		1141	0.32276	1141	0.32956	1141	0.32743	1141	0.51921	1141	0.93599	1141	0.98093	1141	0.89156	1141	0.4667
		490	0.08228	490	0.08524	490	0.12217	490	0.11842	490	0.12939	490	0.13968	490	0.12972	490	0.1071		1140	0.32306	1140	0.33074	1140	0.32877	1140	0.52138	1140	0.93755	1140	0.98434	1140	0.89044	1140	0.46535
		489	0.08495	489	0.08772	489	0.12448	489	0.1191	489	0.12903	489	0.13876	489	0.1285	489	0.10593		1139	0.32314	1139	0.33093	1139	0.33013	1139	0.5237	1139	0.93941	1139	0.98059	1139	0.88681	1139	0.46421
		488	0.08772	488	0.09022	488	0.12669	488	0.11969	488	0.12856	488	0.13759	488	0.12728	488	0.10484		1138	0.32263	1138	0.33194	1138	0.33151	1138	0.52612	1138	0.94122	1138	0.98162	1138	0.88409	1138	0.46252
		487	0.09057	487	0.09284	487	0.12884	487	0.12019	487	0.12806	487	0.13645	487	0.12606	487	0.10378		1137	0.32349	1137	0.33227	1137	0.33283	1137	0.52924	1137	0.9427	1137	0.97953	1137	0.8829	1137	0.46177
		486	0.09355	486	0.09551	486	0.13088	486	0.1206	486	0.12746	486	0.13519	486	0.12492	486	0.10279		1136	0.32445	1136	0.33276	1136	0.33431	1136	0.53163	1136	0.94452	1136	0.9798	1136	0.88006	1136	0.46015
		485	0.09664	485	0.09827	485	0.13289	485	0.12094	485	0.12677	485	0.13399	485	0.12376	485	0.10184		1135	0.32428	1135	0.3336	1135	0.33574	1135	0.53373	1135	0.94597	1135	0.98167	1135	0.87846	1135	0.45883
		484	0.09988	484	0.1011	484	0.13481	484	0.12121	484	0.12602	484	0.13274	484	0.12266	484	0.10094		1134	0.32517	1134	0.33469	1134	0.33715	1134	0.53719	1134	0.94779	1134	0.97936	1134	0.87544	1134	0.45729
		483	0.1032	483	0.10399	483	0.13665	483	0.12139	483	0.12522	483	0.13138	483	0.12157	483	0.10012		1133	0.32536	1133	0.33457	1133	0.33859	1133	0.53875	1133	0.94928	1133	0.97866	1133	0.87287	1133	0.45495
		482	0.10662	482	0.10691	482	0.13835	482	0.12149	482	0.12433	482	0.13007	482	0.12053	482	0.09929		1132	0.32595	1132	0.33538	1132	0.34006	1132	0.54192	1132	0.95085	1132	0.97676	1132	0.87011	1132	0.45417
		481	0.11022	481	0.1099	481	0.13994	481	0.1215	481	0.12336	481	0.12868	481	0.11948	481	0.09855		1131	0.32631	1131	0.33603	1131	0.3415	1131	0.54411	1131	0.95241	1131	0.97526	1131	0.86909	1131	0.4514
		480	0.1139	480	0.11294	480	0.14148	480	0.12145	480	0.12237	480	0.12726	480	0.11851	480	0.0978		1130	0.32739	1130	0.3369	1130	0.34305	1130	0.54691	1130	0.95369	1130	0.97579	1130	0.86721	1130	0.45082
		479	0.11766	479	0.11598	479	0.14286	479	0.12133	479	0.1213	479	0.12597	479	0.1176	479	0.09717		1129	0.32746	1129	0.33833	1129	0.34455	1129	0.55026	1129	0.95539	1129	0.97556	1129	0.86506	1129	0.44966
		478	0.12158	478	0.11908	478	0.14415	478	0.12114	478	0.12021	478	0.12452	478	0.11668	478	0.09652		1128	0.32823	1128	0.3387	1128	0.34601	1128	0.55282	1128	0.95671	1128	0.97231	1128	0.86161	1128	0.44862
		477	0.12559	477	0.12216	477	0.14531	477	0.12084	477	0.119	477	0.12322	477	0.11585	477	0.09591		1127	0.32918	1127	0.33899	1127	0.34751	1127	0.55493	1127	0.95828	1127	0.97129	1127	0.85955	1127	0.44631
		476	0.12967	476	0.12525	476	0.14636	476	0.12053	476	0.11782	476	0.12183	476	0.11499	476	0.09534		1126	0.32938	1126	0.33927	1126	0.34906	1126	0.55798	1126	0.95977	1126	0.97035	1126	0.85525	1126	0.44503
		475	0.13383	475	0.12831	475	0.14726	475	0.12011	475	0.11655	475	0.12046	475	0.11421	475	0.09483		1125	0.33022	1125	0.34025	1125	0.35057	1125	0.5605	1125	0.96096	1125	0.97099	1125	0.85475	1125	0.44313
		474	0.13809	474	0.13132	474	0.14807	474	0.11964	474	0.11529	474	0.11914	474	0.11345	474	0.09428		1124	0.33035	1124	0.34129	1124	0.35207	1124	0.56315	1124	0.96247	1124	0.96731	1124	0.85195	1124	0.44173
		473	0.14241	473	0.13429	473	0.14872	473	0.11911	473	0.11399	473	0.11793	473	0.11273	473	0.09378		1123	0.33104	1123	0.34175	1123	0.35362	1123	0.56671	1123	0.96408	1123	0.96738	1123	0.85136	1123	0.44048
		472	0.14672	472	0.13717	472	0.14924	472	0.1185	472	0.11267	472	0.11654	472	0.112	472	0.09329		1122	0.33122	1122	0.3428	1122	0.35518	1122	0.56889	1122	0.96506	1122	0.96644	1122	0.84713	1122	0.43854
		471	0.15102	471	0.13994	471	0.14961	471	0.11786	471	0.11136	471	0.11536	471	0.11134	471	0.09285		1121	0.33267	1121	0.3438	1121	0.35668	1121	0.57172	1121	0.96633	1121	0.9637	1121	0.84554	1121	0.43719
		470	0.15536	470	0.1426	470	0.14989	470	0.11715	470	0.11001	470	0.1141	470	0.11066	470	0.09238		1120	0.33337	1120	0.3438	1120	0.35828	1120	0.57456	1120	0.9675	1120	0.96456	1120	0.84294	1120	0.43551
		469	0.15966	469	0.14517	469	0.15	469	0.11638	469	0.10868	469	0.11292	469	0.11002	469	0.09192		1119	0.33382	1119	0.34533	1119	0.35987	1119	0.57791	1119	0.96866	1119	0.96088	1119	0.84107	1119	0.43431
		468	0.1639	468	0.14752	468	0.15	468	0.11557	468	0.10738	468	0.11177	468	0.1094	468	0.0915		1118	0.33491	1118	0.34606	1118	0.36139	1118	0.58027	1118	0.96994	1118	0.95994	1118	0.83822	1118	0.43233
		467	0.16807	467	0.14972	467	0.14986	467	0.11474	467	0.10607	467	0.11066	467	0.10879	467	0.09105		1117	0.33518	1117	0.34677	1117	0.36307	1117	0.58372	1117	0.97128	1117	0.9596	1117	0.83755	1117	0.4318
		466	0.17206	466	0.15172	466	0.14958	466	0.11382	466	0.10478	466	0.10955	466	0.10818	466	0.09061		1116	0.33566	1116	0.34737	1116	0.36463	1116	0.58673	1116	0.9724	1116	0.9586	1116	0.83421	1116	0.43
		465	0.17599	465	0.15352	465	0.14921	465	0.11294	465	0.10352	465	0.10844	465	0.10755	465	0.09017		1115	0.33668	1115	0.34784	1115	0.36624	1115	0.58916	1115	0.97346	1115	0.9566	1115	0.83035	1115	0.42863
		464	0.17967	464	0.15508	464	0.14871	464	0.11196	464	0.10226	464	0.10746	464	0.10693	464	0.08967		1114	0.33698	1114	0.34884	1114	0.36787	1114	0.59122	1114	0.97451	1114	0.95437	1114	0.82813	1114	0.42732
		463	0.18317	463	0.15641	463	0.14809	463	0.11098	463	0.10104	463	0.10652	463	0.10632	463	0.0892		1113	0.33747	1113	0.34885	1113	0.36952	1113	0.59464	1113	0.97594	1113	0.95121	1113	0.82703	1113	0.42466
		462	0.1864	462	0.15743	462	0.14734	462	0.10994	462	0.09986	462	0.1055	462	0.10567	462	0.08874		1112	0.33859	1112	0.35084	1112	0.37103	1112	0.59769	1112	0.97672	1112	0.9524	1112	0.82398	1112	0.42347
		461	0.18934	461	0.15826	461	0.14651	461	0.10888	461	0.09871	461	0.10451	461	0.10503	461	0.08819		1111	0.33908	1111	0.35096	1111	0.37278	1111	0.60107	1111	0.97789	1111	0.95136	1111	0.82237	1111	0.422
		460	0.19199	460	0.15879	460	0.14554	460	0.10784	460	0.09759	460	0.10368	460	0.10437	460	0.08767		1110	0.34027	1110	0.3514	1110	0.37446	1110	0.60304	1110	0.97874	1110	0.95136	1110	0.81794	1110	0.42206
		459	0.19428	459	0.159	459	0.1445	459	0.10675	459	0.0965	459	0.10271	459	0.10367	459	0.08709		1109	0.3409	1109	0.35286	1109	0.37611	1109	0.60612	1109	0.97976	1109	0.94605	1109	0.81691	1109	0.41966
		458	0.19624	458	0.15895	458	0.14336	458	0.10564	458	0.09548	458	0.10183	458	0.10297	458	0.08649		1108	0.34109	1108	0.3542	1108	0.37776	1108	0.60874	1108	0.98095	1108	0.94714	1108	0.81495	1108	0.41855
		457	0.19783	457	0.15863	457	0.14214	457	0.10454	457	0.09447	457	0.10098	457	0.10222	457	0.08588		1107	0.34161	1107	0.35435	1107	0.3794	1107	0.6112	1107	0.98203	1107	0.94434	1107	0.81162	1107	0.41665
		456	0.19897	456	0.15801	456	0.14086	456	0.10343	456	0.09349	456	0.10004	456	0.10144	456	0.08528		1106	0.34317	1106	0.3553	1106	0.38106	1106	0.6154	1106	0.98281	1106	0.94362	1106	0.80722	1106	0.41532
		455	0.19969	455	0.15715	455	0.13949	455	0.10228	455	0.09255	455	0.09923	455	0.10068	455	0.08459		1105	0.34308	1105	0.35614	1105	0.38282	1105	0.61811	1105	0.98384	1105	0.94288	1105	0.80492	1105	0.41331
		454	0.2	454	0.15601	454	0.13807	454	0.10116	454	0.0916	454	0.09835	454	0.09981	454	0.08387		1104	0.3446	1104	0.35681	1104	0.38457	1104	0.62137	1104	0.98428	1104	0.93879	1104	0.80417	1104	0.41311
		453	0.19986	453	0.15461	453	0.13658	453	0.10006	453	0.09073	453	0.09746	453	0.09895	453	0.08318		1103	0.34465	1103	0.35787	1103	0.38638	1103	0.62424	1103	0.98536	1103	0.94061	1103	0.79944	1103	0.41108
		452	0.19927	452	0.15298	452	0.13503	452	0.09892	452	0.08983	452	0.09655	452	0.09805	452	0.0824		1102	0.3455	1102	0.35865	1102	0.38805	1102	0.62701	1102	0.98615	1102	0.93593	1102	0.79766	1102	0.40914
		451	0.19824	451	0.15111	451	0.13342	451	0.0978	451	0.08899	451	0.09562	451	0.09707	451	0.08158		1101	0.34666	1101	0.35982	1101	0.38981	1101	0.62995	1101	0.98708	1101	0.93737	1101	0.79587	1101	0.40769
		450	0.19682	450	0.14905	450	0.13182	450	0.0967	450	0.08813	450	0.09468	450	0.0961	450	0.08077		1100	0.34701	1100	0.36047	1100	0.39147	1100	0.63348	1100	0.98805	1100	0.93342	1100	0.79253	1100	0.40635
		449	0.195	449	0.14684	449	0.13014	449	0.09561	449	0.08728	449	0.09378	449	0.0951	449	0.07993		1099	0.34794	1099	0.36066	1099	0.39335	1099	0.63682	1099	0.9885	1099	0.93197	1099	0.78967	1099	0.40535
		448	0.19281	448	0.14444	448	0.12847	448	0.09452	448	0.08643	448	0.09275	448	0.09404	448	0.07901		1098	0.34795	1098	0.36194	1098	0.39518	1098	0.63973	1098	0.98944	1098	0.93059	1098	0.78783	1098	0.40334
		447	0.19017	447	0.14191	447	0.12676	447	0.0934	447	0.0856	447	0.09173	447	0.09293	447	0.07812		1097	0.34937	1097	0.36268	1097	0.39701	1097	0.64303	1097	0.99	1097	0.92955	1097	0.78597	1097	0.40268
		446	0.18726	446	0.13926	446	0.12503	446	0.09235	446	0.08474	446	0.09074	446	0.09184	446	0.07718		1096	0.35028	1096	0.36388	1096	0.39875	1096	0.64545	1096	0.99067	1096	0.92564	1096	0.78291	1096	0.40135
		445	0.18406	445	0.1365	445	0.12328	445	0.09119	445	0.08387	445	0.08959	445	0.09066	445	0.07626		1095	0.35127	1095	0.3643	1095	0.40058	1095	0.64753	1095	0.99138	1095	0.92511	1095	0.77953	1095	0.39928
		444	0.18058	444	0.13374	444	0.12154	444	0.09011	444	0.08297	444	0.08849	444	0.08948	444	0.07532		1094	0.35159	1094	0.36506	1094	0.40241	1094	0.65125	1094	0.99248	1094	0.92408	1094	0.77854	1094	0.39873
		443	0.17681	443	0.13082	443	0.11975	443	0.08902	443	0.08207	443	0.08739	443	0.08828	443	0.07431		1093	0.35239	1093	0.36614	1093	0.40416	1093	0.65298	1093	0.99309	1093	0.9206	1093	0.77359	1093	0.39712
		442	0.17287	442	0.12792	442	0.118	442	0.08791	442	0.08113	442	0.0862	442	0.08705	442	0.07327		1092	0.35324	1092	0.36742	1092	0.40602	1092	0.65664	1092	0.9935	1092	0.91841	1092	0.77251	1092	0.39499
		441	0.16881	441	0.12499	441	0.1162	441	0.08676	441	0.08019	441	0.08499	441	0.08579	441	0.07232		1091	0.35374	1091	0.3683	1091	0.40809	1091	0.66011	1091	0.99393	1091	0.91377	1091	0.77091	1091	0.39401
		440	0.16455	440	0.12208	440	0.1144	440	0.08564	440	0.0792	440	0.08379	440	0.0845	440	0.07131		1090	0.35439	1090	0.36841	1090	0.40989	1090	0.66389	1090	0.99482	1090	0.91483	1090	0.76733	1090	0.39209
		439	0.16023	439	0.11916	439	0.11259	439	0.08446	439	0.07821	439	0.08254	439	0.08322	439	0.07025		1089	0.35589	1089	0.37004	1089	0.41169	1089	0.66662	1089	0.99526	1089	0.91226	1089	0.76481	1089	0.39136
		438	0.15585	438	0.11627	438	0.11078	438	0.08329	438	0.07718	438	0.08131	438	0.08195	438	0.06923		1088	0.35649	1088	0.37102	1088	0.41362	1088	0.66884	1088	0.99546	1088	0.90929	1088	0.76238	1088	0.38966
		437	0.15145	437	0.11341	437	0.10894	437	0.08206	437	0.0761	437	0.07998	437	0.08063	437	0.06827		1087	0.35719	1087	0.3721	1087	0.41559	1087	0.67293	1087	0.99604	1087	0.90668	1087	0.75973	1087	0.38823
		436	0.14708	436	0.11061	436	0.1071	436	0.08084	436	0.07503	436	0.07873	436	0.07933	436	0.06725		1086	0.35752	1086	0.37272	1086	0.41746	1086	0.67607	1086	0.99639	1086	0.90574	1086	0.75646	1086	0.38556
		435	0.14272	435	0.10782	435	0.10521	435	0.07958	435	0.07398	435	0.07749	435	0.078	435	0.06626		1085	0.3587	1085	0.3731	1085	0.41949	1085	0.67894	1085	0.99725	1085	0.90648	1085	0.75371	1085	0.3841
		434	0.1384	434	0.10509	434	0.10332	434	0.07826	434	0.07286	434	0.07617	434	0.07671	434	0.06531		1084	0.35922	1084	0.37388	1084	0.42143	1084	0.68168	1084	0.99706	1084	0.90371	1084	0.75107	1084	0.38282
		433	0.13416	433	0.10245	433	0.10143	433	0.07696	433	0.0717	433	0.07493	433	0.07542	433	0.06431		1083	0.36054	1083	0.37522	1083	0.42334	1083	0.68489	1083	0.99781	1083	0.89953	1083	0.74856	1083	0.38105
		432	0.12997	432	0.09979	432	0.09951	432	0.07561	432	0.07057	432	0.07366	432	0.07413	432	0.06335		1082	0.36057	1082	0.37641	1082	0.42461	1082	0.68881	1082	0.998	1082	0.89912	1082	0.74634	1082	0.3799
		431	0.12586	431	0.09722	431	0.09759	431	0.07426	431	0.06945	431	0.0724	431	0.07286	431	0.06243		1081	0.36192	1081	0.37745	1081	0.42739	1081	0.69148	1081	0.9985	1081	0.8965	1081	0.74506	1081	0.37916
		430	0.12187	430	0.0947	430	0.09564	430	0.07291	430	0.06833	430	0.0712	430	0.07163	430	0.06141		1080	0.36262	1080	0.37864	1080	0.42923	1080	0.69302	1080	0.99888	1080	0.89439	1080	0.74198	1080	0.37692
		429	0.11797	429	0.09222	429	0.09372	429	0.07149	429	0.06719	429	0.06992	429	0.0704	429	0.06052		1079	0.36329	1079	0.37889	1079	0.43133	1079	0.69805	1079	0.99856	1079	0.89317	1079	0.73827	1079	0.37597
		428	0.11415	428	0.0898	428	0.09176	428	0.07012	428	0.06605	428	0.06874	428	0.06915	428	0.05966		1078	0.36447	1078	0.38026	1078	0.43344	1078	0.70324	1078	0.99914	1078	0.89152	1078	0.73598	1078	0.37467
		427	0.11046	427	0.08743	427	0.08983	427	0.06874	427	0.06493	427	0.06761	427	0.06798	427	0.05874		1077	0.36512	1077	0.38133	1077	0.43543	1077	0.7051	1077	0.99891	1077	0.88835	1077	0.73325	1077	0.37366
		426	0.10684	426	0.08512	426	0.08788	426	0.06736	426	0.06382	426	0.06647	426	0.06681	426	0.05785		1076	0.36557	1076	0.3818	1076	0.43749	1076	0.70696	1076	0.99925	1076	0.88671	1076	0.73133	1076	0.372
		425	0.10337	425	0.08285	425	0.08597	425	0.06598	425	0.06279	425	0.06534	425	0.06567	425	0.05703		1075	0.36707	1075	0.38307	1075	0.43945	1075	0.71133	1075	0.9992	1075	0.88432	1075	0.7277	1075	0.37051
		424	0.09996	424	0.08067	424	0.08406	424	0.06462	424	0.06174	424	0.06426	424	0.06454	424	0.05622		1074	0.36715	1074	0.38361	1074	0.44149	1074	0.71441	1074	0.99961	1074	0.88033	1074	0.72507	1074	0.36898
		423	0.09664	423	0.07851	423	0.0822	423	0.0633	423	0.06067	423	0.06323	423	0.06348	423	0.05534		1073	0.36848	1073	0.38509	1073	0.44381	1073	0.71821	1073	0.9996	1073	0.88097	1073	0.724	1073	0.3678
		422	0.09347	422	0.07645	422	0.08037	422	0.06198	422	0.05963	422	0.06222	422	0.06244	422	0.05455		1072	0.36867	1072	0.38624	1072	0.44591	1072	0.72019	1072	0.99966	1072	0.8784	1072	0.71938	1072	0.3659
		421	0.09036	421	0.07441	421	0.07852	421	0.06067	421	0.05865	421	0.06118	421	0.06136	421	0.0538		1071	0.36936	1071	0.38625	1071	0.44801	1071	0.72447	1071	0.99985	1071	0.87764	1071	0.7165	1071	0.36481
		420	0.08736	420	0.07245	420	0.07677	420	0.05943	420	0.05768	420	0.06022	420	0.0604	420	0.05304		1070	0.37054	1070	0.38779	1070	0.45013	1070	0.72559	1070	1	1070	0.87335	1070	0.71395	1070	0.36404
		419	0.0845	419	0.07058	419	0.07505	419	0.05824	419	0.05671	419	0.05931	419	0.05939	419	0.05228		1069	0.3706	1069	0.38949	1069	0.45231	1069	0.73012	1069	0.99993	1069	0.87127	1069	0.71198	1069	0.3623
		418	0.08177	418	0.06876	418	0.07334	418	0.05706	418	0.05579	418	0.0584	418	0.05847	418	0.05161		1068	0.37185	1068	0.3898	1068	0.45443	1068	0.73363	1068	0.99963	1068	0.86994	1068	0.71021	1068	0.36053
		417	0.07912	417	0.06702	417	0.07169	417	0.05584	417	0.0549	417	0.05748	417	0.05754	417	0.05092		1067	0.37276	1067	0.39159	1067	0.45665	1067	0.73495	1067	0.99963	1067	0.86648	1067	0.70702	1067	0.35964
		416	0.07659	416	0.06533	416	0.0701	416	0.05473	416	0.05403	416	0.05663	416	0.05666	416	0.05026		1066	0.37411	1066	0.3922	1066	0.45893	1066	0.73705	1066	0.99962	1066	0.86341	1066	0.70366	1066	0.35899
		415	0.0742	415	0.06373	415	0.06856	415	0.05369	415	0.05315	415	0.05586	415	0.05582	415	0.04961		1065	0.37447	1065	0.39314	1065	0.46117	1065	0.74167	1065	0.99943	1065	0.86179	1065	0.70087	1065	0.35691
		414	0.0719	414	0.06219	414	0.06707	414	0.05265	414	0.05236	414	0.05498	414	0.05498	414	0.04893		1064	0.37564	1064	0.39405	1064	0.46328	1064	0.74551	1064	0.99911	1064	0.85956	1064	0.69819	1064	0.35471
		413	0.06974	413	0.06072	413	0.06564	413	0.05162	413	0.05151	413	0.05425	413	0.05419	413	0.04832		1063	0.37616	1063	0.39566	1063	0.46558	1063	0.74936	1063	0.9992	1063	0.8562	1063	0.69604	1063	0.35482
		412	0.06767	412	0.05928	412	0.06423	412	0.05065	412	0.05075	412	0.05344	412	0.0534	412	0.04773		1062	0.37739	1062	0.39679	1062	0.46786	1062	0.75083	1062	0.99866	1062	0.85506	1062	0.69207	1062	0.35361
		411	0.06573	411	0.05793	411	0.06284	411	0.04967	411	0.04998	411	0.05268	411	0.0526	411	0.04714		1061	0.37765	1061	0.39733	1061	0.47007	1061	0.7541	1061	0.99859	1061	0.85177	1061	0.69073	1061	0.35179
		410	0.0639	410	0.05667	410	0.06159	410	0.04882	410	0.04926	410	0.05206	410	0.05193	410	0.04655		1060	0.379	1060	0.39885	1060	0.4724	1060	0.75623	1060	0.99816	1060	0.84937	1060	0.68734	1060	0.35038
		409	0.06221	409	0.05543	409	0.06033	409	0.04798	409	0.04853	409	0.0514	409	0.05125	409	0.04601		1059	0.37913	1059	0.39955	1059	0.47487	1059	0.75989	1059	0.99784	1059	0.84751	1059	0.68431	1059	0.34906
		408	0.06054	408	0.05423	408	0.05909	408	0.0471	408	0.04782	408	0.05068	408	0.05055	408	0.04544		1058	0.3806	1058	0.40135	1058	0.47699	1058	0.76527	1058	0.9973	1058	0.84434	1058	0.68211	1058	0.34752
		407	0.05901	407	0.05311	407	0.05793	407	0.0463	407	0.04717	407	0.0501	407	0.04989	407	0.045		1057	0.38143	1057	0.40246	1057	0.47937	1057	0.76675	1057	0.99712	1057	0.84215	1057	0.67998	1057	0.34574
		406	0.05756	406	0.05204	406	0.05682	406	0.04556	406	0.04651	406	0.04944	406	0.04927	406	0.04446		1056	0.38207	1056	0.40292	1056	0.4816	1056	0.76891	1056	0.99676	1056	0.83989	1056	0.67675	1056	0.34453
		405	0.0562	405	0.05099	405	0.05576	405	0.04481	405	0.04584	405	0.04893	405	0.04867	405	0.04396		1055	0.38239	1055	0.40445	1055	0.4839	1055	0.77271	1055	0.99651	1055	0.83665	1055	0.67427	1055	0.34405
		404	0.05488	404	0.04999	404	0.0547	404	0.04408	404	0.04523	404	0.04826	404	0.04809	404	0.04353		1054	0.38363	1054	0.40581	1054	0.48654	1054	0.77589	1054	0.99607	1054	0.83287	1054	0.67171	1054	0.34248
		403	0.05369	403	0.04904	403	0.05374	403	0.04342	403	0.0446	403	0.04774	403	0.04753	403	0.04308		1053	0.38415	1053	0.40651	1053	0.48877	1053	0.77787	1053	0.99536	1053	0.82869	1053	0.66873	1053	0.34051
		402	0.0525	402	0.0481	402	0.05273	402	0.04272	402	0.04402	402	0.04715	402	0.04696	402	0.04264		1052	0.38525	1052	0.4078	1052	0.49112	1052	0.78329	1052	0.9949	1052	0.82679	1052	0.66669	1052	0.33924
		401	0.05139	401	0.04721	401	0.05183	401	0.04207	401	0.04347	401	0.04667	401	0.04644	401	0.04216		1051	0.38596	1051	0.40907	1051	0.49355	1051	0.78386	1051	0.99421	1051	0.82544	1051	0.66292	1051	0.33799
		400	0.05031	400	0.04635	400	0.05093	400	0.04147	400	0.04293	400	0.04616	400	0.04592	400	0.04176		1050	0.3867	1050	0.41113	1050	0.49599	1050	0.78852	1050	0.99355	1050	0.82248	1050	0.66099	1050	0.33634
		399	0.04931	399	0.04552	399	0.05009	399	0.0409	399	0.04236	399	0.04569	399	0.04544	399	0.04136		1049	0.38794	1049	0.41075	1049	0.49841	1049	0.79039	1049	0.99309	1049	0.82056	1049	0.65684	1049	0.33496
		398	0.0483	398	0.04469	398	0.04924	398	0.04032	398	0.04185	398	0.0452	398	0.04495	398	0.04096		1048	0.38887	1048	0.41306	1048	0.50082	1048	0.7933	1048	0.99256	1048	0.81678	1048	0.6543	1048	0.33376
		397	0.04731	397	0.0439	397	0.04842	397	0.03974	397	0.04132	397	0.04473	397	0.04449	397	0.04056		1047	0.3898	1047	0.41396	1047	0.5034	1047	0.79744	1047	0.99188	1047	0.81491	1047	0.65157	1047	0.33269
		396	0.04638	396	0.04314	396	0.04765	396	0.03922	396	0.04084	396	0.04432	396	0.04407	396	0.04022		1046	0.39097	1046	0.41499	1046	0.50579	1046	0.79894	1046	0.99086	1046	0.81181	1046	0.64961	1046	0.3317
		395	0.04547	395	0.04239	395	0.04691	395	0.03873	395	0.04037	395	0.04383	395	0.04364	395	0.03985		1045	0.39174	1045	0.41615	1045	0.50841	1045	0.80282	1045	0.99029	1045	0.80916	1045	0.64613	1045	0.33044
		394	0.04457	394	0.04167	394	0.04619	394	0.03821	394	0.03987	394	0.04341	394	0.04321	394	0.03948		1044	0.39223	1044	0.41786	1044	0.51089	1044	0.80475	1044	0.98953	1044	0.80689	1044	0.64408	1044	0.32919
		393	0.04369	393	0.04098	393	0.0455	393	0.03777	393	0.03941	393	0.04305	393	0.04284	393	0.03914		1043	0.39288	1043	0.41886	1043	0.51343	1043	0.80958	1043	0.98886	1043	0.8041	1043	0.64138	1043	0.32781
		392	0.04285	392	0.04027	392	0.04483	392	0.0373	392	0.039	392	0.04261	392	0.04243	392	0.03873		1042	0.39439	1042	0.42043	1042	0.51595	1042	0.81195	1042	0.98785	1042	0.80161	1042	0.63953	1042	0.32631
		391	0.042	391	0.03961	391	0.04416	391	0.03688	391	0.03855	391	0.04221	391	0.04209	391	0.03845		1041	0.39488	1041	0.42134	1041	0.51852	1041	0.81723	1041	0.98712	1041	0.80011	1041	0.63556	1041	0.32519
		390	0.0412	390	0.03896	390	0.04357	390	0.03645	390	0.03812	390	0.04188	390	0.04173	390	0.03812		1040	0.39612	1040	0.4231	1040	0.52124	1040	0.81804	1040	0.98627	1040	0.79606	1040	0.6334	1040	0.32326
		389	0.04038	389	0.03833	389	0.04297	389	0.03603	389	0.03769	389	0.04155	389	0.04139	389	0.03781		1039	0.39668	1039	0.42422	1039	0.5238	1039	0.82058	1039	0.98515	1039	0.79214	1039	0.63155	1039	0.32255
		388	0.03959	388	0.03774	388	0.0424	388	0.03565	388	0.03732	388	0.04116	388	0.04101	388	0.03752		1038	0.39811	1038	0.42564	1038	0.5264	1038	0.82308	1038	0.98448	1038	0.79055	1038	0.62692	1038	0.32112
		387	0.03883	387	0.03713	387	0.04183	387	0.03529	387	0.03695	387	0.04091	387	0.04072	387	0.03721		1037	0.39929	1037	0.42684	1037	0.52909	1037	0.82631	1037	0.98345	1037	0.78728	1037	0.62463	1037	0.32052
		386	0.03809	386	0.03657	386	0.0413	386	0.03493	386	0.03655	386	0.04056	386	0.04038	386	0.03695		1036	0.3998	1036	0.42762	1036	0.5315	1036	0.82991	1036	0.98241	1036	0.78669	1036	0.62278	1036	0.31802
		385	0.03736	385	0.036	385	0.0408	385	0.03457	385	0.03617	385	0.04023	385	0.04008	385	0.03662		1035	0.40033	1035	0.42976	1035	0.53441	1035	0.8327	1035	0.9815	1035	0.78293	1035	0.61949	1035	0.31791
		384	0.03668	384	0.03548	384	0.04029	384	0.03423	384	0.03581	384	0.03989	384	0.0398	384	0.03639		1034	0.40188	1034	0.43107	1034	0.53712	1034	0.83556	1034	0.98051	1034	0.78084	1034	0.61649	1034	0.3164
		383	0.03602	383	0.03496	383	0.03983	383	0.03389	383	0.03547	383	0.03962	383	0.0395	383	0.03606		1033	0.40299	1033	0.43241	1033	0.53969	1033	0.83901	1033	0.97938	1033	0.77765	1033	0.61407	1033	0.31452
		382	0.03535	382	0.03446	382	0.03934	382	0.0336	382	0.03512	382	0.03931	382	0.03922	382	0.03583		1032	0.40316	1032	0.4342	1032	0.54239	1032	0.84093	1032	0.97814	1032	0.77411	1032	0.61104	1032	0.31326
		381	0.03478	381	0.03402	381	0.03892	381	0.03329	381	0.0348	381	0.03907	381	0.03893	381	0.03552		1031	0.40428	1031	0.43572	1031	0.54517	1031	0.84548	1031	0.97709	1031	0.77223	1031	0.60875	1031	0.31204
		380	0.03422	380	0.03356	380	0.0385	380	0.03302	380	0.03451	380	0.03872	380	0.03867	380	0.03532		1030	0.40588	1030	0.43656	1030	0.54798	1030	0.84543	1030	0.97564	1030	0.76961	1030	0.60728	1030	0.31127
		379	0.03366	379	0.03315	379	0.03809	379	0.03275	379	0.03419	379	0.03846	379	0.03841	379	0.03502		1029	0.40604	1029	0.43838	1029	0.55069	1029	0.85032	1029	0.97473	1029	0.76752	1029	0.60305	1029	0.30936
		378	0.03316	378	0.03274	378	0.03772	378	0.03246	378	0.03386	378	0.0382	378	0.03812	378	0.03477		1028	0.40683	1028	0.43988	1028	0.55359	1028	0.85404	1028	0.97347	1028	0.76316	1028	0.601	1028	0.30887
		377	0.03269	377	0.03235	377	0.03736	377	0.03221	377	0.03362	377	0.03795	377	0.03789	377	0.03444		1027	0.4083	1027	0.4415	1027	0.55634	1027	0.85476	1027	0.97231	1027	0.76334	1027	0.59889	1027	0.30714
		376	0.03228	376	0.03201	376	0.03703	376	0.03202	376	0.03331	376	0.0378	376	0.03769	376	0.0343		1026	0.40969	1026	0.44278	1026	0.55909	1026	0.85918	1026	0.97075	1026	0.75999	1026	0.59435	1026	0.30653
		375	0.03187	375	0.03167	375	0.03671	375	0.03177	375	0.033	375	0.03744	375	0.03745	375	0.03394		1025	0.41103	1025	0.44465	1025	0.56182	1025	0.86275	1025	0.9696	1025	0.75743	1025	0.5931	1025	0.30507
		374	0.03153	374	0.0314	374	0.03639	374	0.03154	374	0.03277	374	0.0373	374	0.03722	374	0.0337		1024	0.41115	1024	0.44611	1024	0.56462	1024	0.86403	1024	0.9684	1024	0.75266	1024	0.59063	1024	0.30341
		373	0.03117	373	0.03109	373	0.03606	373	0.03134	373	0.03252	373	0.03699	373	0.03699	373	0.0335		1023	0.41281	1023	0.44754	1023	0.56755	1023	0.86575	1023	0.96692	1023	0.75167	1023	0.58674	1023	0.30236
		372	0.03093	372	0.03083	372	0.03581	372	0.03118	372	0.03222	372	0.03679	372	0.03679	372	0.03326		1022	0.41304	1022	0.44921	1022	0.57046	1022	0.86908	1022	0.96528	1022	0.74854	1022	0.58508	1022	0.30134
		371	0.03067	371	0.03058	371	0.03554	371	0.03098	371	0.03194	371	0.03656	371	0.03658	371	0.03303		1021	0.41395	1021	0.45007	1021	0.5734	1021	0.87252	1021	0.96392	1021	0.74479	1021	0.58212	1021	0.30045
		370	0.03045	370	0.03037	370	0.03531	370	0.03082	370	0.03172	370	0.03647	370	0.03642	370	0.03279		1020	0.4159	1020	0.45252	1020	0.57616	1020	0.87379	1020	0.96284	1020	0.74239	1020	0.5799	1020	0.29831
		369	0.03029	369	0.03017	369	0.03504	369	0.03058	369	0.03144	369	0.03616	369	0.03618	369	0.03258		1019	0.41589	1019	0.45369	1019	0.57915	1019	0.87576	1019	0.96116	1019	0.74116	1019	0.57682	1019	0.29768
		368	0.03013	368	0.02999	368	0.03477	368	0.03039	368	0.03122	368	0.03589	368	0.03598	368	0.0323		1018	0.41774	1018	0.45614	1018	0.58208	1018	0.88002	1018	0.95974	1018	0.73853	1018	0.57552	1018	0.29632
		367	0.03004	367	0.02984	367	0.03457	367	0.03025	367	0.03096	367	0.03578	367	0.03583	367	0.03208		1017	0.41871	1017	0.45779	1017	0.58495	1017	0.88285	1017	0.95814	1017	0.73373	1017	0.57154	1017	0.29529
		366	0.02997	366	0.02968	366	0.03433	366	0.03009	366	0.03076	366	0.03557	366	0.03564	366	0.03185		1016	0.41986	1016	0.4592	1016	0.58819	1016	0.88698	1016	0.95648	1016	0.73154	1016	0.57002	1016	0.2944
		365	0.02995	365	0.02957	365	0.0341	365	0.02989	365	0.03053	365	0.03543	365	0.03548	365	0.03171		1015	0.42125	1015	0.46066	1015	0.59125	1015	0.88878	1015	0.95508	1015	0.72951	1015	0.56657	1015	0.29287
		364	0.02994	364	0.02943	364	0.03387	364	0.02973	364	0.03028	364	0.03517	364	0.03531	364	0.03147		1014	0.42172	1014	0.46256	1014	0.59401	1014	0.89015	1014	0.95339	1014	0.72604	1014	0.56458	1014	0.29138
		363	0.02999	363	0.02935	363	0.03367	363	0.02956	363	0.03002	363	0.03497	363	0.03516	363	0.03124		1013	0.42352	1013	0.46462	1013	0.59702	1013	0.8944	1013	0.95152	1013	0.72424	1013	0.56074	1013	0.29042
		362	0.03007	362	0.02926	362	0.03346	362	0.02941	362	0.02979	362	0.03484	362	0.03497	362	0.03109		1012	0.42459	1012	0.46661	1012	0.6001	1012	0.89452	1012	0.95027	1012	0.72183	1012	0.55849	1012	0.28896
		361	0.03017	361	0.02918	361	0.03323	361	0.02926	361	0.02957	361	0.03469	361	0.03483	361	0.03084		1011	0.42522	1011	0.46807	1011	0.60305	1011	0.89689	1011	0.94832	1011	0.71915	1011	0.5562	1011	0.28725
		360	0.03032	360	0.02907	360	0.033	360	0.02909	360	0.02934	360	0.03442	360	0.03469	360	0.03064		1010	0.42554	1010	0.47005	1010	0.60614	1010	0.90075	1010	0.94672	1010	0.71604	1010	0.5536	1010	0.28687
		359	0.03047	359	0.02902	359	0.03279	359	0.02892	359	0.02912	359	0.03436	359	0.03455	359	0.03052		1009	0.42786	1009	0.47283	1009	0.60942	1009	0.90307	1009	0.9449	1009	0.71342	1009	0.55195	1009	0.28532
		358	0.03068	358	0.02892	358	0.03256	358	0.02875	358	0.02887	358	0.03418	358	0.03445	358	0.03027		1008	0.42839	1008	0.47404	1008	0.61245	1008	0.90551	1008	0.9431	1008	0.70952	1008	0.54827	1008	0.28466
		357	0.03084	357	0.02879	357	0.03228	357	0.02859	357	0.02861	357	0.03415	357	0.03432	357	0.03008		1007	0.43024	1007	0.47499	1007	0.61552	1007	0.90778	1007	0.94139	1007	0.70693	1007	0.54586	1007	0.28278
		356	0.031	356	0.02863	356	0.032	356	0.02832	356	0.02833	356	0.03359	356	0.03414	356	0.02992		1006	0.43108	1006	0.47806	1006	0.61866	1006	0.90961	1006	0.93976	1006	0.70459	1006	0.54379	1006	0.28132
		355	0.03119	355	0.02848	355	0.03175	355	0.02818	355	0.02808	355	0.03389	355	0.03403	355	0.02971		1005	0.43243	1005	0.48021	1005	0.62182	1005	0.91203	1005	0.93766	1005	0.70276	1005	0.541	1005	0.28131
		354	0.03131	354	0.02826	354	0.03146	354	0.02801	354	0.02779	354	0.03357	354	0.03396	354	0.02957		1004	0.43491	1004	0.48178	1004	0.62495	1004	0.91649	1004	0.93593	1004	0.70029	1004	0.53903	1004	0.27974
		353	0.03136	353	0.028	353	0.03113	353	0.02776	353	0.02747	353	0.03348	353	0.03383	353	0.02936		1003	0.43522	1003	0.48412	1003	0.62822	1003	0.91582	1003	0.93393	1003	0.69687	1003	0.5368	1003	0.27897
		352	0.03132	352	0.02768	352	0.03072	352	0.02752	352	0.0272	352	0.03331	352	0.03371	352	0.02919		1002	0.43642	1002	0.48526	1002	0.63148	1002	0.91915	1002	0.93211	1002	0.69493	1002	0.53305	1002	0.27748
		351	0.03119	351	0.02729	351	0.03029	351	0.02728	351	0.02687	351	0.03303	351	0.03357	351	0.02903		1001	0.43794	1001	0.48716	1001	0.63452	1001	0.92408	1001	0.93045	1001	0.69214	1001	0.53163	1001	0.27582
		350	0.03094	350	0.02686	350	0.02991	350	0.02701	350	0.02656	350	0.03299	350	0.03349	350	0.02883		1000	0.43944	1000	0.48998	1000	0.63772	1000	0.92672	1000	0.92827	1000	0.68962	1000	0.52958	1000	0.2752
		349	0.03044	349	0.02633	349	0.02946	349	0.02666	349	0.02626	349	0.03285	349	0.03306	349	0.02899		999	0.44043	999	0.49142	999	0.64114	999	0.92911	999	0.92619	999	0.68647	999	0.52547	999	0.27404
		348	0.02985	348	0.02576	348	0.029	348	0.02647	348	0.02586	348	0.03291	348	0.0331	348	0.02884		998	0.44184	998	0.49392	998	0.6442	998	0.92979	998	0.92417	998	0.68366	998	0.52308	998	0.27276
		347	0.029	347	0.02509	347	0.02842	347	0.02616	347	0.02555	347	0.03279	347	0.03285	347	0.02859		997	0.44302	997	0.4958	997	0.64754	997	0.93206	997	0.92226	997	0.68136	997	0.52164	997	0.27177
		346	0.02803	346	0.02438	346	0.02787	346	0.02588	346	0.02514	346	0.03255	346	0.03277	346	0.02849		996	0.44454	996	0.49806	996	0.65081	996	0.93352	996	0.92024	996	0.67838	996	0.51828	996	0.27134
		345	0.02688	345	0.02358	345	0.02717	345	0.02539	345	0.02475	345	0.03214	345	0.03257	345	0.02819		995	0.44584	995	0.5003	995	0.65407	995	0.93582	995	0.91804	995	0.67628	995	0.51692	995	0.26938
		344	0.02564	344	0.02275	344	0.02667	344	0.02508	344	0.02435	344	0.03213	344	0.03244	344	0.02805		994	0.4474	994	0.50237	994	0.65748	994	0.93824	994	0.91595	994	0.67375	994	0.51393	994	0.2679
		343	0.02433	343	0.02188	343	0.02587	343	0.02464	343	0.02385	343	0.03153	343	0.03226	343	0.02782		993	0.44898	993	0.50513	993	0.6607	993	0.93929	993	0.9137	993	0.67098	993	0.51096	993	0.26693
		342	0.02301	342	0.02101	342	0.02528	342	0.02428	342	0.02347	342	0.03147	342	0.03203	342	0.02775		992	0.45038	992	0.50693	992	0.66398	992	0.9449	992	0.91147	992	0.66665	992	0.50977	992	0.26549
		341	0.02167	341	0.02014	341	0.02461	341	0.02386	341	0.02294	341	0.03118	341	0.03193	341	0.02747		991	0.4518	991	0.50923	991	0.66739	991	0.94716	991	0.90929	991	0.66693	991	0.5082	991	0.26441
		340	0.0204	340	0.01922	340	0.02394	340	0.02342	340	0.02249	340	0.03084	340	0.03171	340	0.02723		990	0.45299	990	0.51154	990	0.6708	990	0.94684	990	0.90735	990	0.66319	990	0.50472	990	0.26348
		339	0.01912	339	0.01832	339	0.02325	339	0.02291	339	0.02195	339	0.03092	339	0.03149	339	0.02699		989	0.45468	989	0.51424	989	0.67422	989	0.9501	989	0.90513	989	0.66096	989	0.50281	989	0.26251
		338	0.01795	338	0.01749	338	0.02254	338	0.0224	338	0.0214	338	0.03057	338	0.03126	338	0.02679		988	0.45707	988	0.51678	988	0.67745	988	0.95149	988	0.90303	988	0.65725	988	0.50069	988	0.26075
		337	0.01687	337	0.01662	337	0.02183	337	0.02189	337	0.02083	337	0.03015	337	0.03095	337	0.02632		987	0.45725	987	0.51865	987	0.68082	987	0.95283	987	0.90051	987	0.65531	987	0.49719	987	0.26078
		336	0.01587	336	0.01584	336	0.02118	336	0.0214	336	0.02023	336	0.02975	336	0.0307	336	0.02598		986	0.45886	986	0.52096	986	0.68415	986	0.95606	986	0.89814	986	0.65261	986	0.49374	986	0.25932
		335	0.01502	335	0.015	335	0.0205	335	0.0209	335	0.01952	335	0.02924	335	0.03038	335	0.02547		985	0.46116	985	0.52351	985	0.68759	985	0.9568	985	0.89589	985	0.65076	985	0.49312	985	0.2582
		334	0.01415	334	0.01426	334	0.01982	334	0.02036	334	0.01886	334	0.02865	334	0.02996	334	0.02506		984	0.4626	984	0.52589	984	0.69126	984	0.95807	984	0.89354	984	0.64647	984	0.49136	984	0.25716
		333	0.01343	333	0.01353	333	0.01913	333	0.01983	333	0.01811	333	0.02808	333	0.02952	333	0.02468		983	0.46344	983	0.5284	983	0.69468	983	0.96015	983	0.89125	983	0.64475	983	0.48853	983	0.25565
		332	0.01284	332	0.01295	332	0.01854	332	0.01939	332	0.01744	332	0.02772	332	0.02921	332	0.024		982	0.46571	982	0.53132	982	0.69794	982	0.96265	982	0.88882	982	0.64188	982	0.48636	982	0.255
		331	0.01225	331	0.0123	331	0.01792	331	0.01879	331	0.01662	331	0.02691	331	0.02863	331	0.02331		981	0.46725	981	0.53332	981	0.70141	981	0.96492	981	0.88639	981	0.63915	981	0.4844	981	0.25406
		330	0.0118	330	0.01183	330	0.01747	330	0.01845	330	0.01587	330	0.02652	330	0.02832	330	0.02273		980	0.46898	980	0.53582	980	0.70483	980	0.96876	980	0.8839	980	0.63756	980	0.48129	980	0.25284
		329	0.01139	329	0.01135	329	0.01693	329	0.01785	329	0.01516	329	0.02584	329	0.02785	329	0.02225		979	0.47	979	0.53856	979	0.70824	979	0.96889	979	0.88164	979	0.63284	979	0.47904	979	0.25174
		328	0.01114	328	0.01098	328	0.01657	328	0.01758	328	0.01448	328	0.02535	328	0.02745	328	0.02142		978	0.47204	978	0.54096	978	0.71186	978	0.97135	978	0.87913	978	0.63125	978	0.47684	978	0.24998
		327	0.01087	327	0.01072	327	0.0163	327	0.01738	327	0.01393	327	0.02499	327	0.02719	327	0.02112		977	0.47287	977	0.54364	977	0.71529	977	0.97051	977	0.87658	977	0.62896	977	0.47446	977	0.24912
		326	0.01075	326	0.01045	326	0.01608	326	0.01725	326	0.01345	326	0.02477	326	0.02703	326	0.02054		976	0.47477	976	0.54717	976	0.71888	976	0.97682	976	0.87386	976	0.62516	976	0.47204	976	0.24837
		325	0.01067	325	0.01033	325	0.01609	325	0.01718	325	0.01309	325	0.0246	325	0.027	325	0.02046		975	0.47582	975	0.54951	975	0.72237	975	0.97532	975	0.87142	975	0.62323	975	0.47091	975	0.24701
		324	0.01066	324	0.01028	324	0.01612	324	0.01736	324	0.01288	324	0.02455	324	0.02709	324	0.02005		974	0.47789	974	0.55163	974	0.72557	974	0.97731	974	0.86878	974	0.61965	974	0.46706	974	0.24598
		323	0.01069	323	0.01026	323	0.01624	323	0.01735	323	0.01282	323	0.02446	323	0.0272	323	0.02007		973	0.47864	973	0.55487	973	0.72919	973	0.97959	973	0.8664	973	0.61765	973	0.46567	973	0.24497
		322	0.01091	322	0.0104	322	0.01651	322	0.01766	322	0.0127	322	0.02475	322	0.02749	322	0.01987		972	0.48019	972	0.5569	972	0.73284	972	0.9805	972	0.86382	972	0.61476	972	0.46314	972	0.24391
		321	0.0111	321	0.01056	321	0.01676	321	0.01793	321	0.01277	321	0.02489	321	0.02777	321	0.01996		971	0.48313	971	0.56002	971	0.73627	971	0.97931	971	0.86131	971	0.61251	971	0.46038	971	0.24271
		320	0.01144	320	0.01084	320	0.01721	320	0.01847	320	0.01292	320	0.0254	320	0.02832	320	0.02022		970	0.48423	970	0.56299	970	0.73985	970	0.98487	970	0.85871	970	0.6091	970	0.45898	970	0.24209
		319	0.01183	319	0.01113	319	0.0176	319	0.01881	319	0.01314	319	0.02563	319	0.02874	319	0.02041		969	0.48553	969	0.56521	969	0.74308	969	0.98571	969	0.85622	969	0.60763	969	0.45671	969	0.24092
		318	0.01233	318	0.01157	318	0.01818	318	0.01942	318	0.01345	318	0.02629	318	0.02937	318	0.0207		968	0.48785	968	0.56863	968	0.74673	968	0.98732	968	0.85336	968	0.60588	968	0.45435	968	0.23978
		317	0.01292	317	0.01208	317	0.01886	317	0.02003	317	0.01369	317	0.02676	317	0.03007	317	0.02115		967	0.48946	967	0.57022	967	0.75031	967	0.98661	967	0.85082	967	0.6013	967	0.45205	967	0.23903
		316	0.01359	316	0.01269	316	0.01956	316	0.02073	316	0.01426	316	0.02766	316	0.03076	316	0.02146		966	0.49105	966	0.57402	966	0.75352	966	0.98772	966	0.84829	966	0.5995	966	0.44962	966	0.23728
		315	0.01427	315	0.0133	315	0.02024	315	0.02135	315	0.01471	315	0.0282	315	0.03149	315	0.02201		965	0.49286	965	0.57626	965	0.75738	965	0.98938	965	0.84544	965	0.59707	965	0.4474	965	0.23682
		314	0.01503	314	0.01399	314	0.02097	314	0.02209	314	0.01541	314	0.02876	314	0.03225	314	0.02259		964	0.49537	964	0.57995	964	0.76066	964	0.9894	964	0.84292	964	0.59435	964	0.44512	964	0.23526
		313	0.0159	313	0.01475	313	0.02186	313	0.02293	313	0.01597	313	0.02975	313	0.0331	313	0.02319		963	0.49606	963	0.58305	963	0.76402	963	0.9923	963	0.84018	963	0.5926	963	0.44314	963	0.23434
		312	0.01681	312	0.01557	312	0.02275	312	0.02379	312	0.0167	312	0.03066	312	0.03402	312	0.02382		962	0.49811	962	0.58519	962	0.76754	962	0.99085	962	0.83708	962	0.58933	962	0.44106	962	0.23301
		311	0.01775	311	0.01642	311	0.0237	311	0.02464	311	0.01743	311	0.03154	311	0.03497	311	0.02462		961	0.5	961	0.58808	961	0.7711	961	0.99326	961	0.83443	961	0.58629	961	0.43873	961	0.2325
		310	0.01869	310	0.01726	310	0.02464	310	0.02548	310	0.01819	310	0.03229	310	0.03587	310	0.0253		960	0.50169	960	0.59116	960	0.77447	960	0.99583	960	0.83188	960	0.58357	960	0.43601	960	0.23141
		309	0.01972	309	0.01818	309	0.02559	309	0.02641	309	0.01902	309	0.03321	309	0.0369	309	0.02605		959	0.50345	959	0.59357	959	0.77803	959	0.99554	959	0.82895	959	0.58101	959	0.4329	959	0.22977
		308	0.02076	308	0.01912	308	0.02658	308	0.02724	308	0.01981	308	0.03425	308	0.03781	308	0.02682		958	0.50511	958	0.59709	958	0.78142	958	0.99446	958	0.8263	958	0.57879	958	0.4305	958	0.22885
		307	0.0218	307	0.02003	307	0.02763	307	0.02822	307	0.02069	307	0.0353	307	0.03885	307	0.02753		957	0.5058	957	0.60068	957	0.78481	957	0.99582	957	0.82355	957	0.577	957	0.42871	957	0.22703
		306	0.02287	306	0.02102	306	0.02862	306	0.02916	306	0.02166	306	0.03614	306	0.03986	306	0.02837		956	0.50847	956	0.6035	956	0.78821	956	0.99874	956	0.82072	956	0.57386	956	0.42705	956	0.2273
		305	0.02397	305	0.02195	305	0.02969	305	0.0301	305	0.02253	305	0.03727	305	0.04087	305	0.02918		955	0.50962	955	0.6058	955	0.79174	955	0.99742	955	0.81778	955	0.56997	955	0.42363	955	0.22572
		304	0.02508	304	0.0229	304	0.0307	304	0.03101	304	0.02354	304	0.03826	304	0.04188	304	0.03005		954	0.51071	954	0.60864	954	0.79499	954	0.9989	954	0.81513	954	0.56733	954	0.4195	954	0.22427
		303	0.02613	303	0.02382	303	0.0317	303	0.03187	303	0.0245	303	0.03908	303	0.04283	303	0.03083		953	0.51328	953	0.61144	953	0.7985	953	0.99777	953	0.8124	953	0.56402	953	0.41811	953	0.22361
		302	0.02719	302	0.02471	302	0.03269	302	0.03279	302	0.02546	302	0.04	302	0.04375	302	0.03158		952	0.5146	952	0.61493	952	0.80188	952	0.99736	952	0.80946	952	0.56139	952	0.41643	952	0.22182
		301	0.02819	301	0.02555	301	0.03365	301	0.03368	301	0.02638	301	0.04084	301	0.04466	301	0.03224		951	0.51677	951	0.61754	951	0.80545	951	0.99841	951	0.80651	951	0.56017	951	0.41474	951	0.22079
		300	0.02908	300	0.02637	300	0.03449	300	0.03442	300	0.02733	300	0.04181	300	0.0455	300	0.03287		950	0.51738	950	0.62194	950	0.80893	950	0.99811	950	0.80388	950	0.5563	950	0.41122	950	0.2203
																			949	0.5191	949	0.62423	949	0.81206	949	0.99536	949	0.80088	949	0.55456	949	0.41014	949	0.21932
																			948	0.52176	948	0.62838	948	0.81549	948	0.99741	948	0.79812	948	0.55116	948	0.406	948	0.21764
																			947	0.52311	947	0.63038	947	0.81919	947	0.99976	947	0.79532	947	0.5486	947	0.40468	947	0.21743
																			946	0.52543	946	0.6358	946	0.82266	946	0.99937	946	0.7923	946	0.54642	946	0.40315	946	0.21528
																			945	0.52749	945	0.63946	945	0.82584	945	1	945	0.7895	945	0.54471	945	0.39962	945	0.21541
																			944	0.52998	944	0.64157	944	0.82914	944	0.99921	944	0.78653	944	0.54085	944	0.39783	944	0.21391
																			943	0.53195	943	0.64494	943	0.83239	943	0.99868	943	0.78381	943	0.53892	943	0.39507	943	0.21292
																			942	0.53407	942	0.64795	942	0.83573	942	0.99659	942	0.78093	942	0.53691	942	0.3918	942	0.21217
																			941	0.53633	941	0.65188	941	0.83927	941	0.99753	941	0.77788	941	0.53428	941	0.39141	941	0.21113
																			940	0.5381	940	0.65518	940	0.84288	940	0.99949	940	0.77506	940	0.5324	940	0.38908	940	0.21021
																			939	0.54032	939	0.65896	939	0.84605	939	0.9994	939	0.77193	939	0.52975	939	0.38643	939	0.20944
																			938	0.54211	938	0.66145	938	0.84942	938	0.99399	938	0.76904	938	0.52752	938	0.38419	938	0.20778
																			937	0.54407	937	0.66598	937	0.85242	937	0.99675	937	0.76611	937	0.52504	937	0.38282	937	0.20749
																			936	0.54675	936	0.66778	936	0.85587	936	0.99387	936	0.76294	936	0.52189	936	0.37865	936	0.20609
																			935	0.54888	935	0.67237	935	0.85931	935	0.99506	935	0.75998	935	0.51974	935	0.37739	935	0.20465
																			934	0.55123	934	0.67639	934	0.86231	934	0.99465	934	0.75686	934	0.51712	934	0.37617	934	0.20373
																			933	0.55337	933	0.6792	933	0.86564	933	0.9929	933	0.75397	933	0.51406	933	0.37351	933	0.20271
																			932	0.55604	932	0.68202	932	0.86885	932	0.99254	932	0.75073	932	0.5122	932	0.36939	932	0.20236
																			931	0.55813	931	0.68611	931	0.87193	931	0.99081	931	0.74771	931	0.50949	931	0.36938	931	0.20055
																			930	0.56002	930	0.68911	930	0.87496	930	0.99179	930	0.74498	930	0.50701	930	0.36684	930	0.19962
																			929	0.56182	929	0.69274	929	0.87821	929	0.99349	929	0.74163	929	0.50472	929	0.36522	929	0.19887
																			928	0.5649	928	0.69658	928	0.88146	928	0.99021	928	0.73878	928	0.50271	928	0.36255	928	0.19765
																			927	0.5675	927	0.69881	927	0.88501	927	0.99143	927	0.73556	927	0.50001	927	0.36027	927	0.19713
																			926	0.56965	926	0.7043	926	0.88788	926	0.98523	926	0.73261	926	0.49831	926	0.35837	926	0.19658
																			925	0.572	925	0.70661	925	0.8909	925	0.98827	925	0.72973	925	0.49564	925	0.35661	925	0.1949
																			924	0.57503	924	0.71076	924	0.89402	924	0.98413	924	0.72661	924	0.49285	924	0.35419	924	0.19421
																			923	0.57702	923	0.71392	923	0.89682	923	0.98378	923	0.7232	923	0.49078	923	0.35193	923	0.19326
																			922	0.58085	922	0.71771	922	0.89971	922	0.98441	922	0.72033	922	0.48897	922	0.35009	922	0.19232
																			921	0.58342	921	0.72141	921	0.90278	921	0.98295	921	0.71722	921	0.48681	921	0.34857	921	0.19051
																			920	0.58589	920	0.72567	920	0.90601	920	0.98016	920	0.71426	920	0.48378	920	0.34517	920	0.19028
																			919	0.58856	919	0.72874	919	0.90866	919	0.97939	919	0.71112	919	0.48238	919	0.34505	919	0.18948
																			918	0.59116	918	0.73279	918	0.91174	918	0.97554	918	0.70787	918	0.47872	918	0.34224	918	0.18852
																			917	0.59386	917	0.73694	917	0.91447	917	0.97422	917	0.70484	917	0.47682	917	0.34081	917	0.18814
																			916	0.5961	916	0.74021	916	0.91736	916	0.97343	916	0.70157	916	0.47509	916	0.33818	916	0.18602
																			915	0.59836	915	0.74417	915	0.92038	915	0.97294	915	0.69841	915	0.47247	915	0.33628	915	0.18591
																			914	0.60242	914	0.74678	914	0.92311	914	0.97111	914	0.69518	914	0.47054	914	0.33399	914	0.18461
																			913	0.60465	913	0.75037	913	0.92548	913	0.96782	913	0.69227	913	0.46884	913	0.33148	913	0.18355
																			912	0.60759	912	0.75507	912	0.92816	912	0.96607	912	0.68919	912	0.46598	912	0.33023	912	0.18323
																			911	0.60997	911	0.75826	911	0.93099	911	0.96332	911	0.68599	911	0.46403	911	0.32785	911	0.18248
																			910	0.61418	910	0.76256	910	0.93367	910	0.96315	910	0.68296	910	0.46188	910	0.32559	910	0.18177
																			909	0.61684	909	0.76664	909	0.93603	909	0.96097	909	0.67975	909	0.46016	909	0.32383	909	0.17994
																			908	0.61992	908	0.76956	908	0.93855	908	0.95804	908	0.67637	908	0.45827	908	0.32213	908	0.17924
																			907	0.62268	907	0.77262	907	0.94136	907	0.9559	907	0.6735	907	0.45519	907	0.32123	907	0.17766
																			906	0.62608	906	0.77696	906	0.94352	906	0.95108	906	0.6702	906	0.45347	906	0.31909	906	0.17715
																			905	0.62872	905	0.78071	905	0.94609	905	0.95019	905	0.66707	905	0.45031	905	0.31646	905	0.17572
																			904	0.63313	904	0.78511	904	0.94854	904	0.9465	904	0.66395	904	0.44795	904	0.31449	904	0.17535
																			903	0.63532	903	0.7886	903	0.9507	903	0.94594	903	0.66089	903	0.44623	903	0.31382	903	0.17414
																			902	0.63874	902	0.79253	902	0.95326	902	0.94166	902	0.65746	902	0.44457	902	0.31178	902	0.1732
																			901	0.64192	901	0.79603	901	0.95585	901	0.93773	901	0.65453	901	0.44125	901	0.30881	901	0.17257
																			900	0.64597	900	0.7992	900	0.95793	900	0.93508	900	0.65147	900	0.44016	900	0.30736	900	0.17169
																			899	0.64937	899	0.80311	899	0.96015	899	0.93404	899	0.64816	899	0.43745	899	0.30536	899	0.17121
																			898	0.65079	898	0.80651	898	0.96216	898	0.92849	898	0.64486	898	0.43554	898	0.30397	898	0.17
																			897	0.65524	897	0.81013	897	0.9644	897	0.92723	897	0.6421	897	0.43311	897	0.30164	897	0.16852
																			896	0.65922	896	0.81455	896	0.96656	896	0.92741	896	0.63881	896	0.43184	896	0.30065	896	0.16801
																			895	0.66234	895	0.81923	895	0.96842	895	0.92298	895	0.63559	895	0.42966	895	0.29833	895	0.16715
																			894	0.66528	894	0.82221	894	0.97076	894	0.9166	894	0.63268	894	0.4279	894	0.29639	894	0.16641
																			893	0.66883	893	0.82594	893	0.9722	893	0.9139	893	0.6294	893	0.42658	893	0.2953	893	0.16509
																			892	0.67344	892	0.82986	892	0.97416	892	0.91234	892	0.62615	892	0.42332	892	0.29251	892	0.16408
																			891	0.67548	891	0.83321	891	0.97592	891	0.90982	891	0.62326	891	0.42154	891	0.29094	891	0.16345
																			890	0.67974	890	0.83719	890	0.97786	890	0.90766	890	0.62	890	0.42019	890	0.28997	890	0.16309
																			889	0.68318	889	0.83976	889	0.97965	889	0.90279	889	0.61675	889	0.41832	889	0.2874	889	0.16142
																			888	0.68688	888	0.84422	888	0.98083	888	0.89943	888	0.61374	888	0.4158	888	0.28455	888	0.16116
																			887	0.69063	887	0.84724	887	0.98278	887	0.89778	887	0.61079	887	0.4148	887	0.28439	887	0.15985
																			886	0.69414	886	0.85142	886	0.98439	886	0.89415	886	0.60756	886	0.41226	886	0.28154	886	0.15909
																			885	0.69814	885	0.85617	885	0.98579	885	0.88883	885	0.60461	885	0.40992	885	0.28129	885	0.15828
																			884	0.70109	884	0.85858	884	0.98714	884	0.8866	884	0.60136	884	0.40871	884	0.27881	884	0.15738
																			883	0.70461	883	0.86281	883	0.98863	883	0.88419	883	0.59821	883	0.40714	883	0.27779	883	0.15666
																			882	0.70796	882	0.86557	882	0.98976	882	0.87981	882	0.59527	882	0.40479	882	0.27514	882	0.15495
																			881	0.71141	881	0.87056	881	0.99059	881	0.8777	881	0.59217	881	0.40346	881	0.27331	881	0.15489
																			880	0.71621	880	0.87301	880	0.99197	880	0.87275	880	0.58894	880	0.40088	880	0.27261	880	0.15395
																			879	0.72004	879	0.87758	879	0.99299	879	0.87171	879	0.58571	879	0.39941	879	0.27056	879	0.15293
																			878	0.72393	878	0.88095	878	0.99374	878	0.86544	878	0.58275	878	0.39736	878	0.26873	878	0.15242
																			877	0.72738	877	0.88388	877	0.99486	877	0.86199	877	0.5796	877	0.39581	877	0.26575	877	0.15211
																			876	0.73241	876	0.88745	876	0.9958	876	0.86123	876	0.57659	876	0.39411	876	0.26511	876	0.15112
																			875	0.73568	875	0.89023	875	0.99659	875	0.85706	875	0.57372	875	0.39162	875	0.26285	875	0.15
																			874	0.73927	874	0.89521	874	0.99699	874	0.85291	874	0.57037	874	0.39057	874	0.26238	874	0.14921
																			873	0.74274	873	0.8967	873	0.99797	873	0.84833	873	0.56752	873	0.38866	873	0.25963	873	0.14766
																			872	0.74702	872	0.90179	872	0.9981	872	0.84454	872	0.56452	872	0.38718	872	0.25863	872	0.14675
																			871	0.75071	871	0.9046	871	0.9988	871	0.84051	871	0.56137	871	0.38498	871	0.25675	871	0.14659
																			870	0.75487	870	0.90788	870	0.99908	870	0.83914	870	0.55842	870	0.38377	870	0.25603	870	0.1455
																			869	0.7585	869	0.91053	869	0.99896	869	0.83351	869	0.5554	869	0.38253	869	0.25435	869	0.14424
																			868	0.7618	868	0.91422	868	0.99988	868	0.83003	868	0.55235	868	0.38007	868	0.25223	868	0.14368
																			867	0.76615	867	0.91603	867	0.99964	867	0.82457	867	0.5494	867	0.37863	867	0.25014	867	0.14296
																			866	0.77034	866	0.91991	866	0.99992	866	0.82155	866	0.54618	866	0.37741	866	0.24925	866	0.14221
																			865	0.77407	865	0.92192	865	0.99905	865	0.81811	865	0.54339	865	0.37494	865	0.24775	865	0.14106
																			864	0.77701	864	0.92645	864	0.99957	864	0.81314	864	0.54033	864	0.37346	864	0.2452	864	0.14091
																			863	0.78169	863	0.92986	863	1	863	0.80992	863	0.53731	863	0.37056	863	0.244	863	0.13972
																			862	0.78513	862	0.93238	862	0.99917	862	0.80568	862	0.53451	862	0.37041	862	0.24199	862	0.13912
																			861	0.78812	861	0.93584	861	0.99859	861	0.8019	861	0.53147	861	0.36816	861	0.24142	861	0.13852
																			860	0.7926	860	0.93963	860	0.99832	860	0.79761	860	0.52847	860	0.36656	860	0.23959	860	0.13766
																			859	0.79736	859	0.94189	859	0.99752	859	0.79274	859	0.52563	859	0.36486	859	0.23733	859	0.13738
																			858	0.80065	858	0.94361	858	0.99683	858	0.7887	858	0.52263	858	0.36326	858	0.23563	858	0.13595
																			857	0.80601	857	0.94608	857	0.99622	857	0.78429	857	0.5197	857	0.36156	857	0.23462	857	0.13556
																			856	0.8089	856	0.94878	856	0.99545	856	0.77887	856	0.51691	856	0.36022	856	0.23369	856	0.13453
																			855	0.81242	855	0.95192	855	0.99449	855	0.77689	855	0.51389	855	0.35864	855	0.23187	855	0.13328
																			854	0.81683	854	0.95306	854	0.99345	854	0.77213	854	0.51092	854	0.35778	854	0.22999	854	0.13284
																			853	0.81955	853	0.95729	853	0.99251	853	0.76811	853	0.50805	853	0.35523	853	0.22871	853	0.13217
																			852	0.82411	852	0.9604	852	0.99113	852	0.76612	852	0.50529	852	0.35364	852	0.22794	852	0.13147
																			851	0.82985	851	0.96146	851	0.98973	851	0.75965	851	0.50237	851	0.35213	851	0.22668	851	0.13031
																			850	0.83271	850	0.96426	850	0.98848	850	0.75645	850	0.49949	850	0.34996	850	0.22337	850	0.12969
																			849	0.83667	849	0.96717	849	0.98693	849	0.75153	849	0.49658	849	0.34973	849	0.22296	849	0.12886
																			848	0.84024	848	0.96852	848	0.98512	848	0.7498	848	0.49361	848	0.34766	848	0.2219	848	0.12834
																			847	0.84405	847	0.97254	847	0.98384	847	0.74227	847	0.49085	847	0.34638	847	0.22009	847	0.12749
																			846	0.84782	846	0.97352	846	0.98148	846	0.73885	846	0.48809	846	0.34406	846	0.2183	846	0.12689
																			845	0.85183	845	0.97595	845	0.97969	845	0.73475	845	0.48535	845	0.34262	845	0.21694	845	0.12598
																			844	0.85573	844	0.97647	844	0.97785	844	0.72972	844	0.48266	844	0.34101	844	0.21535	844	0.12537
																			843	0.8602	843	0.97863	843	0.97596	843	0.72631	843	0.47986	843	0.3397	843	0.21449	843	0.12401
																			842	0.86347	842	0.97972	842	0.97364	842	0.72217	842	0.47694	842	0.33874	842	0.21284	842	0.12339
																			841	0.86723	841	0.98306	841	0.97105	841	0.71754	841	0.47403	841	0.33643	841	0.21108	841	0.12256
																			840	0.87095	840	0.98322	840	0.96909	840	0.71292	840	0.47139	840	0.33506	840	0.20916	840	0.12174
																			839	0.87442	839	0.98451	839	0.96645	839	0.70857	839	0.46863	839	0.33317	839	0.20812	839	0.12124
																			838	0.8783	838	0.98631	838	0.9634	838	0.70537	838	0.466	838	0.33247	838	0.20589	838	0.12044
																			837	0.88166	837	0.98814	837	0.96112	837	0.70043	837	0.46333	837	0.33064	837	0.20557	837	0.11953
																			836	0.88586	836	0.98953	836	0.9582	836	0.69527	836	0.46054	836	0.32899	836	0.20329	836	0.11901
																			835	0.88977	835	0.9922	835	0.95531	835	0.69101	835	0.45773	835	0.32843	835	0.20259	835	0.11856
																			834	0.89279	834	0.99161	834	0.95252	834	0.68655	834	0.45511	834	0.32632	834	0.20041	834	0.11792
																			833	0.89641	833	0.99427	833	0.94901	833	0.68269	833	0.45235	833	0.32426	833	0.19919	833	0.11668
																			832	0.901	832	0.99518	832	0.94573	832	0.67876	832	0.44958	832	0.32355	832	0.19889	832	0.1158
																			831	0.90512	831	0.99682	831	0.94275	831	0.67456	831	0.4471	831	0.32158	831	0.19756	831	0.1156
																			830	0.90809	830	0.99597	830	0.93932	830	0.66981	830	0.44431	830	0.32001	830	0.19516	830	0.11445
																			829	0.91114	829	0.99578	829	0.9358	829	0.66588	829	0.44182	829	0.31829	829	0.19377	829	0.11428
																			828	0.91497	828	0.99653	828	0.93218	828	0.66162	828	0.43916	828	0.31709	828	0.19225	828	0.11313
																			827	0.91838	827	0.99706	827	0.92838	827	0.65667	827	0.43652	827	0.31553	827	0.19203	827	0.11219
																			826	0.92098	826	0.99824	826	0.92501	826	0.6521	826	0.43381	826	0.31464	826	0.19092	826	0.11089
																			825	0.92387	825	0.99857	825	0.92089	825	0.64717	825	0.43128	825	0.31331	825	0.18906	825	0.11125
																			824	0.9283	824	0.99899	824	0.91715	824	0.64315	824	0.42878	824	0.31161	824	0.18885	824	0.11035
																			823	0.93202	823	0.99843	823	0.91328	823	0.63932	823	0.42621	823	0.3103	823	0.18741	823	0.10912
																			822	0.93306	822	1	822	0.90947	822	0.63492	822	0.42365	822	0.30832	822	0.18518	822	0.1079
																			821	0.93675	821	0.99813	821	0.90511	821	0.63016	821	0.42117	821	0.30732	821	0.18297	821	0.10833
																			820	0.94006	820	0.9984	820	0.90016	820	0.62654	820	0.41846	820	0.30562	820	0.18277	820	0.10731
																			819	0.94341	819	0.99847	819	0.89628	819	0.6218	819	0.416	819	0.30428	819	0.18122	819	0.1067
																			818	0.94711	818	0.99829	818	0.89219	818	0.61848	818	0.41359	818	0.30283	818	0.17937	818	0.10634
																			817	0.9487	817	0.99637	817	0.88744	817	0.61458	817	0.41096	817	0.30204	817	0.17904	817	0.10538
																			816	0.95199	816	0.99581	816	0.88257	816	0.60891	816	0.40823	816	0.3006	816	0.1761	816	0.10417
																			815	0.95574	815	0.99676	815	0.87815	815	0.60566	815	0.40611	815	0.29866	815	0.17531	815	0.10366
																			814	0.95899	814	0.99605	814	0.87325	814	0.60223	814	0.40379	814	0.29764	814	0.17543	814	0.10293
																			813	0.96115	813	0.99267	813	0.86886	813	0.59817	813	0.40132	813	0.29591	813	0.17281	813	0.10166
																			812	0.96487	812	0.99426	812	0.86367	812	0.59385	812	0.399	812	0.29525	812	0.17231	812	0.10182
																			811	0.96664	811	0.99299	811	0.85897	811	0.58983	811	0.3964	811	0.29345	811	0.16976	811	0.10145
																			810	0.96985	810	0.99193	810	0.85399	810	0.58628	810	0.39399	810	0.29238	810	0.16952	810	0.10022
																			809	0.97161	809	0.99129	809	0.849	809	0.58192	809	0.39169	809	0.29115	809	0.16887	809	0.09928
																			808	0.97312	808	0.9898	808	0.84404	808	0.57829	808	0.38926	808	0.29048	808	0.16815	808	0.09868
																			807	0.97609	807	0.98945	807	0.8385	807	0.57494	807	0.38689	807	0.28878	807	0.16763	807	0.09816
																			806	0.97782	806	0.98655	806	0.83323	806	0.56982	806	0.38476	806	0.28731	806	0.16512	806	0.09778
																			805	0.98003	805	0.98591	805	0.82813	805	0.56699	805	0.38233	805	0.28595	805	0.16431	805	0.09689
																			804	0.98316	804	0.98334	804	0.82283	804	0.56322	804	0.37979	804	0.28458	804	0.16252	804	0.09555
																			803	0.98394	803	0.98293	803	0.81749	803	0.55869	803	0.37771	803	0.28395	803	0.16171	803	0.09539
																			802	0.98601	802	0.97968	802	0.81233	802	0.555	802	0.37582	802	0.28247	802	0.16063	802	0.09457
																			801	0.98828	801	0.97834	801	0.80677	801	0.55237	801	0.37328	801	0.28146	801	0.1587	801	0.09382
																			800	0.99088	800	0.97656	800	0.80101	800	0.54793	800	0.37111	800	0.28043	800	0.15898	800	0.09355
																			799	0.99078	799	0.97664	799	0.80032	799	0.5451	799	0.37136	799	0.2794	799	0.15926	799	0.09203
																			798	0.99199	798	0.97397	798	0.79473	798	0.54119	798	0.369	798	0.27816	798	0.15796	798	0.09146
																			797	0.99331	797	0.97153	797	0.78919	797	0.53756	797	0.3666	797	0.2769	797	0.15692	797	0.09075
																			796	0.9945	796	0.96923	796	0.7836	796	0.53378	796	0.36451	796	0.2753	796	0.15574	796	0.08988
																			795	0.99552	795	0.96669	795	0.77797	795	0.53014	795	0.3622	795	0.27383	795	0.15485	795	0.08922
																			794	0.99664	794	0.96366	794	0.77235	794	0.52636	794	0.36003	794	0.27241	794	0.1533	794	0.08836
																			793	0.9971	793	0.96094	793	0.76661	793	0.52266	793	0.35784	793	0.27113	793	0.15223	793	0.08757
																			792	0.99799	792	0.95794	792	0.76089	792	0.51892	792	0.35576	792	0.26958	792	0.15116	792	0.08688
																			791	0.99888	791	0.9548	791	0.7552	791	0.51517	791	0.35353	791	0.26808	791	0.14973	791	0.0862
																			790	0.99904	790	0.95213	790	0.74953	790	0.51159	790	0.35133	790	0.26681	790	0.14884	790	0.0856
																			789	0.99972	789	0.94877	789	0.74362	789	0.50805	789	0.34915	789	0.26527	789	0.14777	789	0.08493
																			788	0.99974	788	0.94579	788	0.73789	788	0.50453	788	0.34719	788	0.26395	788	0.14673	788	0.08391
																			787	1	787	0.94218	787	0.73194	787	0.50079	787	0.34495	787	0.26239	787	0.14548	787	0.08328
																			786	0.99994	786	0.93877	786	0.72613	786	0.49733	786	0.34289	786	0.26114	786	0.14435	786	0.08248
																			785	0.99992	785	0.93538	785	0.72037	785	0.49378	785	0.34084	785	0.25973	785	0.14308	785	0.08187
																			784	0.99973	784	0.93182	784	0.71416	784	0.49022	784	0.33873	784	0.25839	784	0.14241	784	0.08102
																			783	0.99971	783	0.92819	783	0.70858	783	0.48692	783	0.33662	783	0.25688	783	0.1411	783	0.08026
																			782	0.99912	782	0.92477	782	0.70284	782	0.48346	782	0.33455	782	0.25553	782	0.1405	782	0.07962
																			781	0.99871	781	0.92055	781	0.69692	781	0.48002	781	0.33241	781	0.25428	781	0.13901	781	0.07894
																			780	0.99806	780	0.91701	780	0.69105	780	0.47669	780	0.3304	780	0.25286	780	0.13827	780	0.07811
																			779	0.99762	779	0.91287	779	0.68513	779	0.47313	779	0.3285	779	0.25148	779	0.13681	779	0.07727
																			778	0.99652	778	0.90894	778	0.67922	778	0.46978	778	0.32662	778	0.25017	778	0.13587	778	0.07668
																			777	0.99553	777	0.90466	777	0.67331	777	0.46644	777	0.3245	777	0.24895	777	0.1346	777	0.07572
																			776	0.99446	776	0.90067	776	0.66749	776	0.46309	776	0.32266	776	0.24743	776	0.13385	776	0.07519
																			775	0.9932	775	0.89663	775	0.66179	775	0.45987	775	0.32067	775	0.24632	775	0.13277	775	0.07424
																			774	0.99195	774	0.89232	774	0.65593	774	0.4566	774	0.31857	774	0.24505	774	0.13193	774	0.07356
																			773	0.99061	773	0.88781	773	0.6501	773	0.45326	773	0.31678	773	0.24361	773	0.13061	773	0.07297
																			772	0.98919	772	0.88361	772	0.6446	772	0.45008	772	0.31489	772	0.24233	772	0.12968	772	0.07208
																			771	0.98764	771	0.87906	771	0.63862	771	0.44692	771	0.31291	771	0.24098	771	0.12882	771	0.07121
																			770	0.98583	770	0.87456	770	0.63292	770	0.44375	770	0.31108	770	0.23979	770	0.12773	770	0.07053
																			769	0.98388	769	0.87002	769	0.62709	769	0.44063	769	0.30932	769	0.23845	769	0.12657	769	0.06961
																			768	0.98227	768	0.86557	768	0.62138	768	0.43768	768	0.30723	768	0.23712	768	0.12579	768	0.06901
																			767	0.98013	767	0.86094	767	0.61577	767	0.43465	767	0.30545	767	0.23597	767	0.12498	767	0.06827
																			766	0.97803	766	0.8563	766	0.61023	766	0.4315	766	0.30371	766	0.23467	766	0.12396	766	0.06754
																			765	0.97563	765	0.85166	765	0.60446	765	0.4284	765	0.30185	765	0.23349	765	0.12311	765	0.06671
																			764	0.97313	764	0.84678	764	0.59895	764	0.42547	764	0.30034	764	0.23222	764	0.12211	764	0.06595
																			763	0.97053	763	0.84215	763	0.59331	763	0.42237	763	0.29843	763	0.23094	763	0.12125	763	0.06512
																			762	0.96797	762	0.83746	762	0.58772	762	0.41955	762	0.2966	762	0.22979	762	0.1202	762	0.06432
																			761	0.96538	761	0.8325	761	0.58217	761	0.4166	761	0.29474	761	0.22854	761	0.11926	761	0.06357
																			760	0.96261	760	0.82753	760	0.5766	760	0.41363	760	0.29317	760	0.2273	760	0.11831	760	0.06281
																			759	0.95968	759	0.82237	759	0.57114	759	0.4107	759	0.29154	759	0.22609	759	0.1173	759	0.06201
																			758	0.95691	758	0.81766	758	0.56565	758	0.40791	758	0.28975	758	0.22493	758	0.11672	758	0.06118
																			757	0.9539	757	0.81268	757	0.5602	757	0.40505	757	0.28797	757	0.22379	757	0.11564	757	0.06047
																			756	0.95041	756	0.80759	756	0.55499	756	0.40218	756	0.2863	756	0.22255	756	0.11486	756	0.05977
																			755	0.94733	755	0.80258	755	0.54968	755	0.39928	755	0.28453	755	0.22134	755	0.11403	755	0.05882
																			754	0.94381	754	0.79745	754	0.54441	754	0.39654	754	0.28308	754	0.22014	754	0.11323	754	0.05807
																			753	0.94057	753	0.79234	753	0.53896	753	0.39374	753	0.28138	753	0.21905	753	0.11214	753	0.05717
																			752	0.93691	752	0.78725	752	0.53386	752	0.39103	752	0.27985	752	0.21797	752	0.1112	752	0.05643
																			751	0.93327	751	0.78215	751	0.5286	751	0.38833	751	0.27806	751	0.2167	751	0.11023	751	0.05562
																			750	0.92948	750	0.77722	750	0.5235	750	0.38569	750	0.27656	750	0.21575	750	0.10975	750	0.05484
																			749	0.92585	749	0.77207	749	0.51841	749	0.38301	749	0.27483	749	0.21457	749	0.10858	749	0.05399
																			748	0.92194	748	0.76692	748	0.51341	748	0.38034	748	0.27318	748	0.21346	748	0.10806	748	0.05331
																			747	0.9181	747	0.76173	747	0.5084	747	0.37778	747	0.27172	747	0.21229	747	0.10733	747	0.05245
																			746	0.91409	746	0.75642	746	0.50327	746	0.3752	746	0.2702	746	0.21122	746	0.10625	746	0.05161
																			745	0.91002	745	0.75143	745	0.49841	745	0.3726	745	0.26879	745	0.21012	745	0.10581	745	0.05083
																			744	0.90608	744	0.74626	744	0.49352	744	0.37002	744	0.26689	744	0.20915	744	0.10479	744	0.05004
																			743	0.90166	743	0.74113	743	0.48867	743	0.36754	743	0.26561	743	0.20809	743	0.1039	743	0.0492
																			742	0.89743	742	0.73609	742	0.4838	742	0.36507	742	0.26411	742	0.207	742	0.10345	742	0.04849
																			741	0.89328	741	0.73073	741	0.47901	741	0.36251	741	0.26268	741	0.20594	741	0.10233	741	0.04765
																			740	0.88875	740	0.72552	740	0.47426	740	0.3601	740	0.26132	740	0.20486	740	0.10159	740	0.0469
																			739	0.88453	739	0.72037	739	0.4697	739	0.35763	739	0.25968	739	0.20389	739	0.10077	739	0.04598
																			738	0.88018	738	0.71528	738	0.4649	738	0.35517	738	0.25827	738	0.20287	738	0.10003	738	0.04523
																			737	0.87561	737	0.71017	737	0.46043	737	0.35282	737	0.25685	737	0.20196	737	0.09931	737	0.04437
																			736	0.8708	736	0.70496	736	0.45586	736	0.35051	736	0.25559	736	0.20084	736	0.09854	736	0.04362
																			735	0.86639	735	0.6998	735	0.45128	735	0.34819	735	0.25422	735	0.19969	735	0.09798	735	0.04281
																			734	0.86176	734	0.69478	734	0.44674	734	0.34581	734	0.25267	734	0.1988	734	0.09718	734	0.04202
																			733	0.85722	733	0.68963	733	0.44236	733	0.34351	733	0.25134	733	0.19786	733	0.09617	733	0.04122
																			732	0.8523	732	0.68462	732	0.43792	732	0.34121	732	0.25003	732	0.19679	732	0.09574	732	0.0405
																			731	0.84755	731	0.67956	731	0.4336	731	0.33896	731	0.24872	731	0.19605	731	0.09507	731	0.03959
																			730	0.84273	730	0.67437	730	0.42929	730	0.33674	730	0.24736	730	0.19497	730	0.09436	730	0.03899
																			729	0.8379	729	0.66943	729	0.42503	729	0.33452	729	0.24573	729	0.19399	729	0.09361	729	0.03814
																			728	0.83309	728	0.66436	728	0.42086	728	0.33231	728	0.24472	728	0.19311	728	0.09285	728	0.03741
																			727	0.82809	727	0.65937	727	0.4167	727	0.33012	727	0.24347	727	0.19214	727	0.09223	727	0.03662
																			726	0.82341	726	0.65437	726	0.41257	726	0.32797	726	0.24217	726	0.19131	726	0.09162	726	0.0357
																			725	0.81839	725	0.64954	725	0.40859	725	0.32592	725	0.24091	725	0.19046	725	0.09085	725	0.03492
																			724	0.81361	724	0.64442	724	0.4045	724	0.32371	724	0.23964	724	0.18954	724	0.09015	724	0.03417
																			723	0.80847	723	0.63961	723	0.40051	723	0.32172	723	0.23845	723	0.1886	723	0.08973	723	0.0335
																			722	0.8037	722	0.63456	722	0.39648	722	0.31953	722	0.23729	722	0.18768	722	0.08882	722	0.03275
																			721	0.79869	721	0.62957	721	0.39261	721	0.3174	721	0.23594	721	0.18685	721	0.08808	721	0.03197
																			720	0.79376	720	0.62507	720	0.38878	720	0.31552	720	0.23482	720	0.18609	720	0.08765	720	0.03121
																			719	0.78888	719	0.62014	719	0.38498	719	0.31355	719	0.23369	719	0.18528	719	0.08717	719	0.03042
																			718	0.78371	718	0.61543	718	0.38117	718	0.31153	718	0.23233	718	0.18437	718	0.08646	718	0.02981
																			717	0.77887	717	0.61064	717	0.37732	717	0.30954	717	0.23125	717	0.18354	717	0.08595	717	0.02902
																			716	0.77381	716	0.60584	716	0.37363	716	0.30764	716	0.23005	716	0.18271	716	0.08512	716	0.02823
																			715	0.76899	715	0.60114	715	0.37	715	0.30578	715	0.22874	715	0.18203	715	0.08496	715	0.02752
																			714	0.76395	714	0.59644	714	0.36638	714	0.30378	714	0.22749	714	0.1812	714	0.08404	714	0.02675
																			713	0.75888	713	0.59156	713	0.36285	713	0.3018	713	0.22675	713	0.18044	713	0.08307	713	0.02614
																			712	0.75411	712	0.58728	712	0.35927	712	0.30013	712	0.22562	712	0.17974	712	0.08294	712	0.02543
																			711	0.74908	711	0.58262	711	0.3557	711	0.2983	711	0.22443	711	0.17893	711	0.08234	711	0.02472
																			710	0.74416	710	0.57816	710	0.35226	710	0.29652	710	0.22343	710	0.17815	710	0.08185	710	0.02396
																			709	0.73927	709	0.57365	709	0.34887	709	0.29469	709	0.22226	709	0.17743	709	0.08138	709	0.02332
																			708	0.73423	708	0.56902	708	0.34554	708	0.29283	708	0.22126	708	0.17678	708	0.08061	708	0.02265
																			707	0.72953	707	0.56463	707	0.34215	707	0.29114	707	0.2201	707	0.17608	707	0.08014	707	0.02201
																			706	0.72463	706	0.56027	706	0.33879	706	0.28937	706	0.21902	706	0.1753	706	0.07958	706	0.02125
																			705	0.71971	705	0.55593	705	0.33558	705	0.28761	705	0.21807	705	0.17465	705	0.07917	705	0.02065
																			704	0.71487	704	0.55152	704	0.33241	704	0.28597	704	0.21718	704	0.17396	704	0.07866	704	0.02006
																			703	0.71007	703	0.54732	703	0.32919	703	0.28432	703	0.21611	703	0.17326	703	0.07829	703	0.01947
																			702	0.70537	702	0.54293	702	0.32607	702	0.28259	702	0.21506	702	0.17251	702	0.07763	702	0.01876
																			701	0.70046	701	0.53886	701	0.32298	701	0.28102	701	0.21424	701	0.17194	701	0.07718	701	0.01815
																			700	0.69573	700	0.53454	700	0.31983	700	0.27934	700	0.21321	700	0.17118	700	0.07662	700	0.01759
																			699	0.69114	699	0.53046	699	0.31681	699	0.27781	699	0.21215	699	0.1707	699	0.07622	699	0.01692
																			698	0.68652	698	0.52631	698	0.31377	698	0.27617	698	0.21137	698	0.16998	698	0.07573	698	0.01638
																			697	0.68163	697	0.52231	697	0.31084	697	0.27467	697	0.21026	697	0.16932	697	0.07535	697	0.01578
																			696	0.67709	696	0.5182	696	0.30774	696	0.27308	696	0.2094	696	0.16873	696	0.07485	696	0.01527
																			695	0.67253	695	0.51428	695	0.30484	695	0.27153	695	0.20856	695	0.16815	695	0.07443	695	0.01466
																			694	0.66786	694	0.51028	694	0.30212	694	0.2701	694	0.2075	694	0.16758	694	0.07404	694	0.01407
																			693	0.66337	693	0.50643	693	0.29927	693	0.26855	693	0.20674	693	0.16697	693	0.07352	693	0.0135
																			692	0.65884	692	0.50235	692	0.29643	692	0.26705	692	0.20569	692	0.16648	692	0.07305	692	0.01299
																			691	0.65449	691	0.49854	691	0.2937	691	0.26561	691	0.20486	691	0.16589	691	0.07271	691	0.01252
																			690	0.64988	690	0.49468	690	0.291	690	0.2642	690	0.20403	690	0.16532	690	0.07224	690	0.01202
																			689	0.64545	689	0.49098	689	0.28823	689	0.26275	689	0.20312	689	0.16474	689	0.07193	689	0.01145
																			688	0.64117	688	0.48709	688	0.28564	688	0.26128	688	0.20234	688	0.16419	688	0.07142	688	0.0109
																			687	0.63686	687	0.48353	687	0.28297	687	0.26004	687	0.20159	687	0.16366	687	0.07116	687	0.01041
																			686	0.63246	686	0.47967	686	0.28036	686	0.2586	686	0.20073	686	0.16317	686	0.07068	686	0.01004
																			685	0.62816	685	0.4761	685	0.27771	685	0.25725	685	0.19984	685	0.16259	685	0.07043	685	0.00959
																			684	0.62384	684	0.47252	684	0.27522	684	0.25595	684	0.19912	684	0.16208	684	0.07001	684	0.00907
																			683	0.61985	683	0.46894	683	0.27278	683	0.25456	683	0.19824	683	0.16161	683	0.06946	683	0.00867
																			682	0.61557	682	0.46546	682	0.27032	682	0.25325	682	0.19732	682	0.16103	682	0.0692	682	0.00826
																			681	0.61143	681	0.46197	681	0.26777	681	0.25202	681	0.19663	681	0.16052	681	0.06892	681	0.00787
																			680	0.60737	680	0.45855	680	0.26538	680	0.25071	680	0.19588	680	0.16009	680	0.06861	680	0.00746
																			679	0.60341	679	0.4551	679	0.26304	679	0.24946	679	0.19481	679	0.15961	679	0.06817	679	0.00705
																			678	0.59922	678	0.4518	678	0.26074	678	0.24822	678	0.19433	678	0.15908	678	0.06793	678	0.00667
																			677	0.59539	677	0.44839	677	0.2583	677	0.24702	677	0.19382	677	0.15864	677	0.06752	677	0.00637
																			676	0.59143	676	0.44506	676	0.25602	676	0.24582	676	0.19312	676	0.1581	676	0.06731	676	0.00594
																			675	0.58742	675	0.44186	675	0.25373	675	0.24458	675	0.19208	675	0.15767	675	0.06696	675	0.00554
																			674	0.58364	674	0.43857	674	0.25145	674	0.24336	674	0.19136	674	0.15727	674	0.0667	674	0.00528
																			673	0.57997	673	0.43534	673	0.24916	673	0.2422	673	0.19078	673	0.15685	673	0.06621	673	0.0049
																			672	0.576	672	0.43225	672	0.24702	672	0.24106	672	0.18997	672	0.15634	672	0.06605	672	0.00469
																			671	0.57225	671	0.42904	671	0.24484	671	0.23993	671	0.1894	671	0.15589	671	0.06567	671	0.0043
																			670	0.5685	670	0.42594	670	0.24266	670	0.23871	670	0.18817	670	0.15554	670	0.06539	670	0.00406
																			669	0.56498	669	0.42296	669	0.24057	669	0.2376	669	0.18771	669	0.15511	669	0.06515	669	0.00368
																			668	0.5614	668	0.41984	668	0.23847	668	0.23651	668	0.18725	668	0.15471	668	0.06474	668	0.00342
																			667	0.55785	667	0.4169	667	0.2365	667	0.23539	667	0.18658	667	0.15421	667	0.0646	667	0.00321
																			666	0.55431	666	0.41397	666	0.2344	666	0.23431	666	0.18596	666	0.15382	666	0.06417	666	0.00296
																			665	0.5506	665	0.41109	665	0.2324	665	0.23326	665	0.18534	665	0.15346	665	0.06406	665	0.00272
																			664	0.54725	664	0.40826	664	0.23047	664	0.23218	664	0.18474	664	0.15306	664	0.06385	664	0.00248
																			663	0.54378	663	0.40532	663	0.22853	663	0.23112	663	0.18416	663	0.1527	663	0.0635	663	0.00227
																			662	0.54051	662	0.40245	662	0.22657	662	0.23002	662	0.18345	662	0.15233	662	0.06321	662	0.00204
																			661	0.53716	661	0.39981	661	0.22466	661	0.22906	661	0.1828	661	0.15202	661	0.06315	661	0.0019
																			660	0.53388	660	0.39692	660	0.22281	660	0.22803	660	0.18216	660	0.15162	660	0.0628	660	0.00171
																			659	0.53061	659	0.39421	659	0.22087	659	0.22695	659	0.18156	659	0.15125	659	0.06245	659	0.00156
																			658	0.52745	658	0.39148	658	0.21914	658	0.22597	658	0.18091	658	0.15103	658	0.06233	658	0.00137
																			657	0.52446	657	0.38892	657	0.2173	657	0.22496	657	0.18028	657	0.15064	657	0.06212	657	0.00122
																			656	0.52121	656	0.38627	656	0.21549	656	0.22392	656	0.17969	656	0.15022	656	0.06186	656	0.00106
																			655	0.51816	655	0.38372	655	0.21374	655	0.22294	655	0.17917	655	0.14994	655	0.06166	655	0.00093228
																			654	0.51503	654	0.38103	654	0.21198	654	0.22194	654	0.1786	654	0.14961	654	0.06135	654	0.000822506
																			653	0.51204	653	0.37857	653	0.21023	653	0.22101	653	0.17801	653	0.14924	653	0.06114	653	0.000729609
																			652	0.50901	652	0.37609	652	0.20854	652	0.22003	652	0.17743	652	0.14889	652	0.061	652	0.000616163
																			651	0.50609	651	0.37349	651	0.20685	651	0.21898	651	0.17684	651	0.14864	651	0.06067	651	0.000521075
																			650	0.50313	650	0.37102	650	0.20519	650	0.21805	650	0.17631	650	0.14827	650	0.06048	650	0.000413761
																			649	0.50032	649	0.36866	649	0.20351	649	0.21711	649	0.17575	649	0.14797	649	0.06033	649	0.000350369
																			648	0.49742	648	0.36626	648	0.20196	648	0.2162	648	0.1752	648	0.1477	648	0.06004	648	0.000231196
																			647	0.49474	647	0.36395	647	0.20034	647	0.21531	647	0.17462	647	0.14736	647	0.05996	647	0.000171532
																			646	0.49194	646	0.36156	646	0.19877	646	0.21433	646	0.17404	646	0.14698	646	0.05983	646	0.000130706
																			645	0.4892	645	0.3592	645	0.19726	645	0.21333	645	0.17354	645	0.1467	645	0.05945	645	0.000106352
																			644	0.48648	644	0.35697	644	0.19572	644	0.21249	644	0.17322	644	0.14641	644	0.05942	644	0.000163632
																			643	0.48375	643	0.35474	643	0.19419	643	0.21147	643	0.17269	643	0.14611	643	0.05921	643	4.09225e-05
																			642	0.4812	642	0.35244	642	0.19276	642	0.2106	642	0.17204	642	0.14579	642	0.05905	642	4.30945e-05
																			641	0.47877	641	0.35034	641	0.19121	641	0.20974	641	0.17135	641	0.14558	641	0.05895	641	0
																			640	0.47614	640	0.3482	640	0.18979	640	0.20881	640	0.171	640	0.14532	640	0.0588	640	6.00094e-05
																			639	0.47378	639	0.34593	639	0.18846	639	0.2078	639	0.17062	639	0.145	639	0.05843	639	2.98125e-05
																			638	0.47127	638	0.34398	638	0.18701	638	0.207	638	0.17003	638	0.14474	638	0.05845	638	5.25131e-05
																			637	0.46887	637	0.34184	637	0.18566	637	0.20601	637	0.16943	637	0.14445	637	0.05822	637	6.30467e-06
																			636	0.46663	636	0.33976	636	0.18428	636	0.20518	636	0.16889	636	0.14436	636	0.05801	636	0.000110293
																			635	0.46431	635	0.33766	635	0.18289	635	0.20427	635	0.16827	635	0.14407	635	0.05798	635	0.000236059
																			634	0.46197	634	0.33565	634	0.18161	634	0.20336	634	0.16789	634	0.14381	634	0.05762	634	0.000261124
																			633	0.45959	633	0.33361	633	0.18026	633	0.20242	633	0.16749	633	0.14348	633	0.05743	633	0.000379124
																			632	0.45741	632	0.33164	632	0.17897	632	0.20158	632	0.16685	632	0.14328	632	0.05749	632	0.000364843
																			631	0.45525	631	0.32978	631	0.17766	631	0.20069	631	0.16637	631	0.14316	631	0.05738	631	0.000466467
																			630	0.453	630	0.3279	630	0.17645	630	0.19984	630	0.16601	630	0.14284	630	0.05722	630	0.000560594
																			629	0.4508	629	0.3259	629	0.17511	629	0.19891	629	0.16535	629	0.1426	629	0.05697	629	0.000655433
																			628	0.44867	628	0.32401	628	0.17395	628	0.19805	628	0.16477	628	0.14236	628	0.05687	628	0.000717864
																			627	0.44666	627	0.32222	627	0.17274	627	0.1971	627	0.16426	627	0.14217	627	0.05672	627	0.000840516
																			626	0.44467	626	0.32033	626	0.17159	626	0.19629	626	0.1638	626	0.14193	626	0.0567	626	0.000918037
																			625	0.44265	625	0.31853	625	0.17039	625	0.19531	625	0.1633	625	0.14175	625	0.05644	625	0.00105
																			624	0.44087	624	0.31678	624	0.16929	624	0.19449	624	0.16269	624	0.14158	624	0.05636	624	0.00117
																			623	0.43891	623	0.31504	623	0.16819	623	0.19361	623	0.16243	623	0.14142	623	0.05626	623	0.00132
																			622	0.43705	622	0.31332	622	0.16706	622	0.19279	622	0.16202	622	0.14128	622	0.0561	622	0.00149
																			621	0.43527	621	0.31159	621	0.16588	621	0.19196	621	0.16128	621	0.14107	621	0.05615	621	0.00166
																			620	0.43343	620	0.30997	620	0.16486	620	0.19106	620	0.16065	620	0.14087	620	0.05598	620	0.00174
																			619	0.43171	619	0.30817	619	0.16383	619	0.19013	619	0.16026	619	0.14072	619	0.05592	619	0.00191
																			618	0.42998	618	0.30664	618	0.16274	618	0.18937	618	0.15986	618	0.14059	618	0.05583	618	0.0021
																			617	0.4283	617	0.30492	617	0.16181	617	0.18848	617	0.15921	617	0.14044	617	0.0558	617	0.00229
																			616	0.42669	616	0.30334	616	0.16075	616	0.18763	616	0.15867	616	0.14034	616	0.05568	616	0.00243
																			615	0.42499	615	0.3017	615	0.15973	615	0.18674	615	0.15842	615	0.14018	615	0.0555	615	0.00266
																			614	0.42333	614	0.30018	614	0.15881	614	0.18596	614	0.15782	614	0.13999	614	0.05558	614	0.0029
																			613	0.42186	613	0.29862	613	0.15786	613	0.18513	613	0.15744	613	0.13991	613	0.05537	613	0.00298
																			612	0.42018	612	0.29709	612	0.1569	612	0.18429	612	0.15675	612	0.13966	612	0.05533	612	0.00323
																			611	0.41853	611	0.29553	611	0.15591	611	0.18343	611	0.1563	611	0.1395	611	0.05523	611	0.00348
																			610	0.41718	610	0.29407	610	0.15503	610	0.18263	610	0.15626	610	0.13941	610	0.0552	610	0.00367
																			609	0.41574	609	0.29259	609	0.15411	609	0.18178	609	0.15562	609	0.13924	609	0.0551	609	0.00397
																			608	0.41423	608	0.29111	608	0.15318	608	0.18093	608	0.15488	608	0.13909	608	0.05497	608	0.00407
																			607	0.41285	607	0.28972	607	0.15237	607	0.18016	607	0.15419	607	0.13898	607	0.05506	607	0.00427
																			606	0.41136	606	0.28824	606	0.15151	606	0.17936	606	0.15368	606	0.13886	606	0.05491	606	0.0045
																			605	0.41004	605	0.28675	605	0.15072	605	0.17849	605	0.15309	605	0.13868	605	0.05476	605	0.00478
																			604	0.4087	604	0.28543	604	0.14985	604	0.17773	604	0.15258	604	0.13853	604	0.05476	604	0.00494
																			603	0.40747	603	0.28396	603	0.14904	603	0.17685	603	0.15244	603	0.13843	603	0.05475	603	0.00522
																			602	0.40615	602	0.28255	602	0.14827	602	0.1761	602	0.15182	602	0.13835	602	0.05464	602	0.00552
																			601	0.40483	601	0.28131	601	0.14752	601	0.17531	601	0.15146	601	0.13817	601	0.05466	601	0.0057
																			600	0.40345	600	0.27992	600	0.14675	600	0.17457	600	0.15109	600	0.13795	600	0.05464	600	0.00598
																			599	0.40218	599	0.27847	599	0.14598	599	0.17373	599	0.15068	599	0.13777	599	0.05443	599	0.00618
																			598	0.4009	598	0.27719	598	0.14522	598	0.17296	598	0.15028	598	0.13763	598	0.05453	598	0.00642
																			597	0.39961	597	0.27578	597	0.14447	597	0.17214	597	0.14946	597	0.13738	597	0.05435	597	0.00671
																			596	0.39853	596	0.27446	596	0.14372	596	0.17138	596	0.14858	596	0.13727	596	0.05421	596	0.00694
																			595	0.39728	595	0.2732	595	0.14315	595	0.17068	595	0.14841	595	0.1372	595	0.05435	595	0.00716
																			594	0.39607	594	0.27196	594	0.14251	594	0.16992	594	0.14796	594	0.13693	594	0.05429	594	0.00731
																			593	0.39483	593	0.2706	593	0.1418	593	0.16913	593	0.14762	593	0.13669	593	0.05412	593	0.00764
																			592	0.39381	592	0.2693	592	0.14111	592	0.16838	592	0.1473	592	0.13649	592	0.05402	592	0.00799
																			591	0.39263	591	0.26793	591	0.1405	591	0.16757	591	0.14645	591	0.13628	591	0.05385	591	0.00827
																			590	0.39154	590	0.26657	590	0.13991	590	0.16684	590	0.14591	590	0.13615	590	0.0539	590	0.00844
																			589	0.39033	589	0.26534	589	0.13929	589	0.16603	589	0.14543	589	0.13587	589	0.05372	589	0.00886
																			588	0.38911	588	0.26415	588	0.1387	588	0.16543	588	0.14499	588	0.13557	588	0.05369	588	0.00903
																			587	0.38799	587	0.26284	587	0.13815	587	0.1647	587	0.14473	587	0.13527	587	0.05374	587	0.00931
																			586	0.38678	586	0.26146	586	0.13745	586	0.16393	586	0.14446	586	0.13506	586	0.05354	586	0.00969
																			585	0.38559	585	0.26026	585	0.13696	585	0.16327	585	0.14366	585	0.13482	585	0.05341	585	0.00991
																			584	0.38433	584	0.259	584	0.1364	584	0.16251	584	0.14354	584	0.13441	584	0.0533	584	0.01018
																			583	0.38323	583	0.25775	583	0.1359	583	0.16194	583	0.14297	583	0.13419	583	0.05332	583	0.01051
																			582	0.38201	582	0.25653	582	0.13539	582	0.16118	582	0.14206	582	0.13391	582	0.05324	582	0.01082
																			581	0.38089	581	0.25513	581	0.13493	581	0.16043	581	0.14186	581	0.13367	581	0.05299	581	0.01104
																			580	0.37995	580	0.25397	580	0.13452	580	0.15981	580	0.14143	580	0.13331	580	0.05294	580	0.01144
																			579	0.37872	579	0.25265	579	0.13389	579	0.1591	579	0.14128	579	0.133	579	0.05292	579	0.01163
																			578	0.37749	578	0.25139	578	0.13348	578	0.15843	578	0.14083	578	0.13258	578	0.0527	578	0.01204
																			577	0.37639	577	0.25025	577	0.1331	577	0.15786	577	0.14036	577	0.13229	577	0.0526	577	0.01238
																			576	0.37542	576	0.24899	576	0.13266	576	0.15714	576	0.13991	576	0.13212	576	0.05253	576	0.01274
																			575	0.37429	575	0.24776	575	0.13225	575	0.15652	575	0.13938	575	0.13173	575	0.05233	575	0.01307
																			574	0.37313	574	0.24647	574	0.13181	574	0.15587	574	0.13912	574	0.13133	574	0.05222	574	0.01336
																			573	0.37209	573	0.24531	573	0.13144	573	0.15523	573	0.13878	573	0.13114	573	0.05213	573	0.01379
																			572	0.37112	572	0.24401	572	0.13104	572	0.15461	572	0.13825	572	0.13078	572	0.05192	572	0.01414
																			571	0.36993	571	0.2428	571	0.13073	571	0.15397	571	0.13803	571	0.13048	571	0.05188	571	0.01458
																			570	0.36892	570	0.24156	570	0.1304	570	0.15333	570	0.13769	570	0.13011	570	0.05176	570	0.01493
																			569	0.36772	569	0.24036	569	0.13001	569	0.1528	569	0.13712	569	0.12989	569	0.05171	569	0.01542
																			568	0.36672	568	0.23919	568	0.12967	568	0.15222	568	0.13676	568	0.12946	568	0.05146	568	0.01577
																			567	0.36561	567	0.23799	567	0.12933	567	0.1516	567	0.13628	567	0.12915	567	0.05137	567	0.01616
																			566	0.36454	566	0.23681	566	0.129	566	0.151	566	0.13554	566	0.12872	566	0.05125	566	0.01652
																			565	0.36348	565	0.23549	565	0.12856	565	0.15043	565	0.13565	565	0.12843	565	0.05096	565	0.01707
																			564	0.36235	564	0.23444	564	0.12834	564	0.14986	564	0.13557	564	0.12806	564	0.05084	564	0.01752
																			563	0.36143	563	0.23319	563	0.12795	563	0.14929	563	0.13499	563	0.12776	563	0.05069	563	0.0179
																			562	0.36033	562	0.23203	562	0.12768	562	0.14873	562	0.13448	562	0.12751	562	0.0505	562	0.01834
																			561	0.35931	561	0.23096	561	0.12737	561	0.14823	561	0.13405	561	0.12713	561	0.05055	561	0.01885
																			560	0.35829	560	0.22968	560	0.12698	560	0.14763	560	0.13355	560	0.12676	560	0.05015	560	0.01938
																			559	0.3572	559	0.22856	559	0.12668	559	0.14705	559	0.13319	559	0.12646	559	0.0499	559	0.01985
																			558	0.35621	558	0.22742	558	0.12631	558	0.14653	558	0.13278	558	0.12619	558	0.04976	558	0.0205
																			557	0.35531	557	0.22623	557	0.12589	557	0.14599	557	0.13224	557	0.1258	557	0.04963	557	0.02095
																			556	0.35418	556	0.22503	556	0.1256	556	0.14549	556	0.13195	556	0.12546	556	0.04933	556	0.02139
																			555	0.35312	555	0.22403	555	0.12528	555	0.14494	555	0.13135	555	0.12522	555	0.04918	555	0.02204
																			554	0.35218	554	0.22287	554	0.12483	554	0.14447	554	0.13085	554	0.12481	554	0.04892	554	0.02251
																			553	0.35124	553	0.22162	553	0.12443	553	0.14398	553	0.13042	553	0.12452	553	0.04875	553	0.02308
																			552	0.35005	552	0.22058	552	0.12396	552	0.14346	552	0.12999	552	0.12413	552	0.04855	552	0.0236
																			551	0.34912	551	0.21941	551	0.12352	551	0.14289	551	0.12934	551	0.12388	551	0.04824	551	0.02417
																			550	0.34813	550	0.21829	550	0.12308	550	0.14243	550	0.12882	550	0.12352	550	0.0481	550	0.02483
																			549	0.34702	549	0.21721	549	0.12259	549	0.14194	549	0.12826	549	0.1232	549	0.04783	549	0.02535
																			548	0.34601	548	0.21613	548	0.12214	548	0.14137	548	0.1276	548	0.12278	548	0.04744	548	0.02595
																			547	0.34505	547	0.21504	547	0.12164	547	0.14096	547	0.12712	547	0.12256	547	0.04722	547	0.02667
																			546	0.34398	546	0.21394	546	0.12102	546	0.14042	546	0.12646	546	0.12218	546	0.04683	546	0.02721
																			545	0.34294	545	0.2128	545	0.12054	545	0.14002	545	0.12584	545	0.12178	545	0.04659	545	0.02782
																			544	0.34208	544	0.21172	544	0.11994	544	0.13945	544	0.12517	544	0.1215	544	0.04633	544	0.02847
																			543	0.34116	543	0.21075	543	0.11932	543	0.13902	543	0.12446	543	0.12115	543	0.04591	543	0.02909
																			542	0.34017	542	0.20972	542	0.1187	542	0.13863	542	0.12377	542	0.12087	542	0.04587	542	0.02981
																			541	0.33909	541	0.20864	541	0.11806	541	0.13808	541	0.12302	541	0.12055	541	0.04542	541	0.03036
																			540	0.33806	540	0.20757	540	0.11741	540	0.13764	540	0.12227	540	0.12016	540	0.04509	540	0.03102
																			539	0.33711	539	0.2066	539	0.11668	539	0.13714	539	0.12165	539	0.11985	539	0.04464	539	0.03171
																			538	0.33598	538	0.20552	538	0.11602	538	0.1367	538	0.12088	538	0.11945	538	0.04438	538	0.03226
																			537	0.33493	537	0.20451	537	0.11521	537	0.13621	537	0.11986	537	0.11901	537	0.04406	537	0.03302
																			536	0.33394	536	0.20345	536	0.11452	536	0.13575	536	0.1192	536	0.11865	536	0.04365	536	0.03367
																			535	0.33298	535	0.20244	535	0.11379	535	0.1353	535	0.11842	535	0.11821	535	0.0432	535	0.03418
																			534	0.33202	534	0.2015	534	0.11299	534	0.13487	534	0.11759	534	0.118	534	0.04283	534	0.03478
																			533	0.33109	533	0.20044	533	0.1121	533	0.13444	533	0.11682	533	0.1176	533	0.04237	533	0.03552
																			532	0.33017	532	0.19948	532	0.11135	532	0.134	532	0.11606	532	0.11725	532	0.0421	532	0.03614
																			531	0.32914	531	0.19852	531	0.11057	531	0.1336	531	0.11523	531	0.11684	531	0.04159	531	0.03675
																			530	0.32819	530	0.19743	530	0.10974	530	0.13311	530	0.11423	530	0.11643	530	0.04107	530	0.03741
																			529	0.32717	529	0.1964	529	0.10894	529	0.13266	529	0.11339	529	0.11606	529	0.04066	529	0.03801
																			528	0.32622	528	0.19549	528	0.10806	528	0.13219	528	0.1126	528	0.11569	528	0.04013	528	0.03873
																			527	0.32535	527	0.19458	527	0.1071	527	0.13178	527	0.11177	527	0.11526	527	0.03967	527	0.03937
																			526	0.32438	526	0.19358	526	0.1063	526	0.13136	526	0.11085	526	0.1149	526	0.03911	526	0.03991
																			525	0.32351	525	0.1928	525	0.10542	525	0.13099	525	0.10995	525	0.11444	525	0.03881	525	0.04051
																			524	0.3226	524	0.19172	524	0.1045	524	0.13051	524	0.10908	524	0.11412	524	0.03825	524	0.04115
																			523	0.32169	523	0.19087	523	0.10362	523	0.13016	523	0.10811	523	0.11367	523	0.03772	523	0.04172
																			522	0.32065	522	0.18994	522	0.10276	522	0.12967	522	0.10729	522	0.11329	522	0.03715	522	0.04236
																			521	0.31986	521	0.18905	521	0.10184	521	0.12931	521	0.10629	521	0.11282	521	0.0368	521	0.0429
																			520	0.31895	520	0.1882	520	0.10091	520	0.12892	520	0.10527	520	0.11245	520	0.03621	520	0.0435
																			519	0.31808	519	0.18728	519	0.09995	519	0.12849	519	0.10449	519	0.11203	519	0.03572	519	0.044
																			518	0.31717	518	0.18641	518	0.09914	518	0.12809	518	0.10351	518	0.11155	518	0.03508	518	0.04451
																			517	0.31626	517	0.1856	517	0.0982	517	0.12769	517	0.10264	517	0.11114	517	0.03454	517	0.04508
																			516	0.31543	516	0.18467	516	0.09721	516	0.1273	516	0.10176	516	0.11069	516	0.03395	516	0.0456
																			515	0.31462	515	0.18392	515	0.09643	515	0.12689	515	0.10089	515	0.11019	515	0.03346	515	0.04604
																			514	0.31374	514	0.18307	514	0.09551	514	0.12652	514	0.10003	514	0.10977	514	0.03292	514	0.04649
																			513	0.31292	513	0.18231	513	0.09459	513	0.12614	513	0.09913	513	0.10943	513	0.03243	513	0.04699
																			512	0.3121	512	0.18145	512	0.09375	512	0.12574	512	0.09834	512	0.10883	512	0.03166	512	0.04749
																			511	0.31139	511	0.18064	511	0.09286	511	0.12535	511	0.09753	511	0.10846	511	0.03123	511	0.04784
																			510	0.31053	510	0.17988	510	0.09191	510	0.12499	510	0.09658	510	0.108	510	0.03063	510	0.0482
																			509	0.30967	509	0.17909	509	0.09116	509	0.12461	509	0.09577	509	0.10746	509	0.03001	509	0.04871
																			508	0.30894	508	0.17817	508	0.09019	508	0.12426	508	0.09495	508	0.10714	508	0.02938	508	0.04909
																			507	0.30816	507	0.17752	507	0.08943	507	0.12388	507	0.09412	507	0.10656	507	0.02879	507	0.04944
																			506	0.30747	506	0.1767	506	0.08851	506	0.12349	506	0.09324	506	0.10611	506	0.0281	506	0.04974
																			505	0.30656	505	0.17599	505	0.08777	505	0.12311	505	0.09247	505	0.10564	505	0.02753	505	0.0501
																			504	0.30589	504	0.17525	504	0.08689	504	0.12274	504	0.09172	504	0.10517	504	0.02691	504	0.05056
																			503	0.30515	503	0.17456	503	0.0861	503	0.12234	503	0.09096	503	0.1047	503	0.02636	503	0.05071
																			502	0.30428	502	0.17385	502	0.08536	502	0.12205	502	0.09027	502	0.10414	502	0.02575	502	0.05095
																			501	0.30355	501	0.17314	501	0.08458	501	0.12169	501	0.0895	501	0.10362	501	0.02508	501	0.05129
																			500	0.30291	500	0.17238	500	0.08378	500	0.1213	500	0.08862	500	0.10323	500	0.0245	500	0.05151
																			499	0.30214	499	0.17182	499	0.08302	499	0.12097	499	0.08781	499	0.10274	499	0.0238	499	0.05172
																			498	0.30138	498	0.1711	498	0.08229	498	0.12063	498	0.08718	498	0.10211	498	0.02317	498	0.05193
																			497	0.30075	497	0.17049	497	0.08152	497	0.12027	497	0.08656	497	0.10171	497	0.02277	497	0.05212
																			496	0.30003	496	0.16975	496	0.08089	496	0.11995	496	0.08589	496	0.10122	496	0.02208	496	0.05225
																			495	0.29925	495	0.16907	495	0.08021	495	0.11957	495	0.08531	495	0.10074	495	0.02134	495	0.05244
																			494	0.29866	494	0.16841	494	0.07954	494	0.11927	494	0.08456	494	0.10017	494	0.02078	494	0.05261
																			493	0.29787	493	0.16781	493	0.0789	493	0.11889	493	0.08399	493	0.09982	493	0.02004	493	0.05276
																			492	0.29716	492	0.16715	492	0.07827	492	0.11859	492	0.0834	492	0.09924	492	0.01941	492	0.05282
																			491	0.29654	491	0.16654	491	0.0777	491	0.1183	491	0.08277	491	0.09866	491	0.01899	491	0.05288
																			490	0.29576	490	0.16594	490	0.07712	490	0.11792	490	0.08216	490	0.09824	490	0.01829	490	0.05295
																			489	0.29513	489	0.16542	489	0.07654	489	0.11761	489	0.08168	489	0.09766	489	0.01766	489	0.05312
																			488	0.29442	488	0.16469	488	0.076	488	0.11726	488	0.08113	488	0.09717	488	0.01692	488	0.05311
																			487	0.2938	487	0.16423	487	0.07557	487	0.11704	487	0.08066	487	0.09666	487	0.01665	487	0.05321
																			486	0.29311	486	0.1636	486	0.07501	486	0.1167	486	0.08024	486	0.09621	486	0.01588	486	0.05334
																			485	0.29243	485	0.16302	485	0.07455	485	0.1163	485	0.07972	485	0.09569	485	0.01524	485	0.05324
																			484	0.29176	484	0.1624	484	0.07407	484	0.11597	484	0.07909	484	0.09513	484	0.01475	484	0.05317
																			483	0.2911	483	0.16196	483	0.07365	483	0.11574	483	0.07903	483	0.09462	483	0.01428	483	0.05313
																			482	0.29032	482	0.1614	482	0.07326	482	0.11545	482	0.07836	482	0.09414	482	0.0137	482	0.05311
																			481	0.28961	481	0.16093	481	0.07285	481	0.11518	481	0.07778	481	0.09355	481	0.01306	481	0.05313
																			480	0.28893	480	0.16044	480	0.07252	480	0.11482	480	0.07767	480	0.09315	480	0.01251	480	0.05316
																			479	0.28824	479	0.1598	479	0.07218	479	0.11447	479	0.0771	479	0.09254	479	0.01224	479	0.05294
																			478	0.28742	478	0.1592	478	0.07184	478	0.11418	478	0.07689	478	0.09211	478	0.01148	478	0.05304
																			477	0.28684	477	0.15889	477	0.0715	477	0.11398	477	0.07682	477	0.09151	477	0.01096	477	0.05286
																			476	0.28613	476	0.15823	476	0.07126	476	0.1136	476	0.07611	476	0.0911	476	0.01025	476	0.0529
																			475	0.28554	475	0.15772	475	0.07103	475	0.11329	475	0.07611	475	0.09055	475	0.0098	475	0.05289
																			474	0.28474	474	0.15723	474	0.07078	474	0.11302	474	0.07539	474	0.09003	474	0.00928	474	0.05277
																			473	0.28421	473	0.15683	473	0.07058	473	0.11278	473	0.07534	473	0.08951	473	0.00892	473	0.05271
																			472	0.28349	472	0.15631	472	0.07044	472	0.11245	472	0.07511	472	0.08914	472	0.00838	472	0.05256
																			471	0.28278	471	0.15589	471	0.0702	471	0.11224	471	0.07457	471	0.08856	471	0.00787	471	0.05255
																			470	0.2822	470	0.15535	470	0.07007	470	0.11197	470	0.07446	470	0.08813	470	0.00756	470	0.0524
																			469	0.28138	469	0.15496	469	0.07	469	0.1116	469	0.07439	469	0.08754	469	0.00704	469	0.05241
																			468	0.28069	468	0.1544	468	0.06986	468	0.11133	468	0.074	468	0.08705	468	0.00656	468	0.05231
																			467	0.27994	467	0.15404	467	0.06981	467	0.11115	467	0.07373	467	0.0866	467	0.00629	467	0.05222
																			466	0.27934	466	0.15359	466	0.06976	466	0.11081	466	0.07357	466	0.08601	466	0.00568	466	0.05214
																			465	0.27842	465	0.15317	465	0.06974	465	0.11066	465	0.07276	465	0.08553	465	0.0053	465	0.05211
																			464	0.27784	464	0.15284	464	0.06969	464	0.11043	464	0.07297	464	0.08505	464	0.00502	464	0.05207
																			463	0.27729	463	0.15234	463	0.0697	463	0.1101	463	0.07281	463	0.08466	463	0.00453	463	0.05201
																			462	0.27652	462	0.15196	462	0.06973	462	0.10984	462	0.07271	462	0.08425	462	0.00427	462	0.05189
																			461	0.27571	461	0.15166	461	0.06975	461	0.10964	461	0.07249	461	0.08379	461	0.00387	461	0.05177
																			460	0.27508	460	0.1512	460	0.06973	460	0.10938	460	0.07237	460	0.08321	460	0.0035	460	0.05181
																			459	0.27435	459	0.15089	459	0.06985	459	0.10909	459	0.0723	459	0.08278	459	0.00308	459	0.05169
																			458	0.27348	458	0.1505	458	0.07006	458	0.109	458	0.07211	458	0.08231	458	0.003	458	0.05163
																			457	0.27279	457	0.15008	457	0.07016	457	0.10871	457	0.07181	457	0.08185	457	0.00247	457	0.05157
																			456	0.27214	456	0.14978	456	0.07032	456	0.10851	456	0.07162	456	0.08147	456	0.00244	456	0.05159
																			455	0.27144	455	0.14937	455	0.07051	455	0.10832	455	0.07143	455	0.08105	455	0.00194	455	0.05161
																			454	0.27082	454	0.14901	454	0.07059	454	0.10807	454	0.07128	454	0.08071	454	0.0018	454	0.05148
																			453	0.27004	453	0.14874	453	0.07067	453	0.10791	453	0.07118	453	0.08019	453	0.00183	453	0.05141
																			452	0.26919	452	0.14849	452	0.07098	452	0.10783	452	0.07102	452	0.07985	452	0.00147	452	0.05141
																			451	0.2685	451	0.14797	451	0.07129	451	0.10758	451	0.07088	451	0.07933	451	0.000972132	451	0.05142
																			450	0.26792	450	0.14778	450	0.07146	450	0.10741	450	0.07101	450	0.07909	450	0.000955999	450	0.05144
																			449	0.26735	449	0.14751	449	0.07178	449	0.10729	449	0.07103	449	0.0788	449	0.00093883	449	0.05148
																			448	0.26655	448	0.14724	448	0.07202	448	0.10718	448	0.07085	448	0.07837	448	0.000802092	448	0.05134
																			447	0.26589	447	0.14689	447	0.07233	447	0.10689	447	0.0711	447	0.07803	447	0.000620957	447	0.05136
																			446	0.26498	446	0.14665	446	0.07265	446	0.10686	446	0.07113	446	0.07776	446	0.000466435	446	0.05139
																			445	0.26452	445	0.14635	445	0.07296	445	0.10672	445	0.07138	445	0.07736	445	0.000342023	445	0.05144
																			444	0.26388	444	0.14621	444	0.07328	444	0.10658	444	0.07142	444	0.07709	444	0.000272374	444	0.05138
																			443	0.26327	443	0.14594	443	0.07364	443	0.10651	443	0.07147	443	0.0769	443	0.000222163	443	0.05134
																			442	0.26254	442	0.1457	442	0.07401	442	0.10639	442	0.07162	442	0.0766	442	0.000200555	442	0.05144
																			441	0.2619	441	0.14557	441	0.07438	441	0.10641	441	0.07221	441	0.07636	441	0.000234343	441	0.05143
																			440	0.26118	440	0.14517	440	0.07472	440	0.10623	440	0.07182	440	0.07603	440	0	440	0.05147
																			439	0.26056	439	0.14504	439	0.07506	439	0.10618	439	0.0727	439	0.07595	439	0.000151024	439	0.05159
																			438	0.2602	438	0.14499	438	0.07548	438	0.10621	438	0.07338	438	0.07574	438	0.000378354	438	0.05154
																			437	0.2595	437	0.14469	437	0.07595	437	0.10604	437	0.074	437	0.07545	437	0.000215489	437	0.05165
																			436	0.25886	436	0.14452	436	0.07637	436	0.1061	436	0.07485	436	0.0753	436	0.000428403	436	0.05171
																			435	0.2581	435	0.14441	435	0.07677	435	0.10617	435	0.07567	435	0.07505	435	0.000587672	435	0.05184
																			434	0.25748	434	0.14424	434	0.07716	434	0.10612	434	0.07639	434	0.0748	434	0.000565093	434	0.05184
																			433	0.25698	433	0.14414	433	0.07768	433	0.10604	433	0.07724	433	0.07476	433	0.000547551	433	0.05198
																			432	0.2566	432	0.14418	432	0.07812	432	0.10608	432	0.07814	432	0.07454	432	0.000924188	432	0.05193
																			431	0.25597	431	0.14404	431	0.07864	431	0.10613	431	0.07918	431	0.07453	431	0.00117	431	0.05206
																			430	0.25543	430	0.1439	430	0.07914	430	0.10622	430	0.08021	430	0.07436	430	0.00128	430	0.05223
																			429	0.25486	429	0.14387	429	0.07969	429	0.10623	429	0.08124	429	0.07421	429	0.00155	429	0.05236
																			428	0.25436	428	0.14384	428	0.08008	428	0.1063	428	0.08241	428	0.07423	428	0.00166	428	0.0525
																			427	0.25397	427	0.1437	427	0.08066	427	0.10636	427	0.08354	427	0.07424	427	0.00201	427	0.0526
																			426	0.25342	426	0.1438	426	0.08114	426	0.10654	426	0.08484	426	0.07409	426	0.00234	426	0.05274
																			425	0.25292	425	0.14388	425	0.08166	425	0.10666	425	0.08615	425	0.07407	425	0.00259	425	0.05295
																			424	0.25255	424	0.14391	424	0.08207	424	0.10677	424	0.08749	424	0.07412	424	0.00282	424	0.05311
																			423	0.25235	423	0.14405	423	0.08264	423	0.10691	423	0.08889	423	0.07418	423	0.00323	423	0.05321
																			422	0.25185	422	0.14393	422	0.08328	422	0.10705	422	0.09027	422	0.0742	422	0.00345	422	0.05333
																			421	0.25133	421	0.1442	421	0.08382	421	0.10733	421	0.09174	421	0.07414	421	0.00392	421	0.05351
																			420	0.25088	420	0.14418	420	0.08437	420	0.10734	420	0.0931	420	0.07414	420	0.00418	420	0.05375
																			419	0.25043	419	0.14424	419	0.08492	419	0.10765	419	0.09481	419	0.07408	419	0.00461	419	0.05389
																			418	0.25023	418	0.14442	418	0.08549	418	0.10782	418	0.09624	418	0.07428	418	0.00484	418	0.05412
																			417	0.24981	417	0.14451	417	0.08605	417	0.10803	417	0.09763	417	0.07432	417	0.00527	417	0.05441
																			416	0.24941	416	0.14464	416	0.08671	416	0.10835	416	0.0991	416	0.07441	416	0.00567	416	0.05445
																			415	0.24923	415	0.14482	415	0.08723	415	0.10852	415	0.10065	415	0.07454	415	0.00615	415	0.05468
																			414	0.24875	414	0.14512	414	0.08785	414	0.1088	414	0.1019	414	0.0747	414	0.00668	414	0.05488
																			413	0.24853	413	0.14521	413	0.08838	413	0.10907	413	0.10326	413	0.07464	413	0.00704	413	0.05501
																			412	0.24821	412	0.14555	412	0.08898	412	0.10944	412	0.10484	412	0.07492	412	0.00775	412	0.05521
																			411	0.24809	411	0.14583	411	0.08961	411	0.10977	411	0.10632	411	0.07514	411	0.00825	411	0.05557
																			410	0.24762	410	0.146	410	0.09018	410	0.11007	410	0.10773	410	0.07513	410	0.00865	410	0.05593
																			409	0.24736	409	0.14631	409	0.09078	409	0.11037	409	0.10907	409	0.07521	409	0.00915	409	0.05622
																			408	0.247	408	0.14683	408	0.09142	408	0.11079	408	0.11054	408	0.07544	408	0.00979	408	0.05635
																			407	0.24697	407	0.14691	407	0.09206	407	0.11108	407	0.11191	407	0.07561	407	0.01041	407	0.05674
																			406	0.24659	406	0.14724	406	0.09268	406	0.11142	406	0.11339	406	0.07581	406	0.01089	406	0.05682
																			405	0.24632	405	0.14757	405	0.09321	405	0.11179	405	0.11454	405	0.076	405	0.01131	405	0.05713
																			404	0.24616	404	0.14798	404	0.09398	404	0.11216	404	0.11585	404	0.07622	404	0.0119	404	0.05747
																			403	0.24617	403	0.14819	403	0.09455	403	0.11248	403	0.11707	403	0.07654	403	0.01228	403	0.05783
																			402	0.24573	402	0.14872	402	0.09519	402	0.113	402	0.11848	402	0.07654	402	0.01325	402	0.05811
																			401	0.24565	401	0.14915	401	0.09582	401	0.11342	401	0.11974	401	0.07683	401	0.01393	401	0.05852
																			400	0.24548	400	0.14953	400	0.09654	400	0.11387	400	0.12098	400	0.07706	400	0.0141	400	0.05882
																			399	0.24543	399	0.14996	399	0.09712	399	0.11424	399	0.12217	399	0.07748	399	0.01495	399	0.05906
																			398	0.24522	398	0.15041	398	0.09774	398	0.11484	398	0.12329	398	0.07772	398	0.01554	398	0.05952
																			397	0.24504	397	0.15077	397	0.09838	397	0.11515	397	0.12459	397	0.0778	397	0.01611	397	0.05984
																			396	0.24499	396	0.15123	396	0.09903	396	0.11561	396	0.12572	396	0.0781	396	0.01685	396	0.06005
																			395	0.24505	395	0.15177	395	0.09971	395	0.11607	395	0.12688	395	0.07843	395	0.01755	395	0.06045
																			394	0.24493	394	0.15232	394	0.10032	394	0.11662	394	0.12801	394	0.07866	394	0.01836	394	0.06092
																			393	0.24466	393	0.15262	393	0.10111	393	0.11697	393	0.12893	393	0.079	393	0.01875	393	0.06122
																			392	0.24469	392	0.15323	392	0.10167	392	0.11756	392	0.13014	392	0.07922	392	0.01951	392	0.06153
																			391	0.24477	391	0.15369	391	0.10239	391	0.11813	391	0.13137	391	0.0796	391	0.02028	391	0.06189
																			390	0.2447	390	0.15416	390	0.10307	390	0.11859	390	0.13241	390	0.07991	390	0.02094	390	0.06236
																			389	0.24461	389	0.15473	389	0.10365	389	0.11904	389	0.13334	389	0.08026	389	0.0216	389	0.0626
																			388	0.24451	388	0.15544	388	0.10435	388	0.11978	388	0.13466	388	0.08059	388	0.0226	388	0.06296
																			387	0.24456	387	0.15582	387	0.10516	387	0.12018	387	0.13563	387	0.08092	387	0.02324	387	0.0633
																			386	0.2446	386	0.1564	386	0.10575	386	0.12076	386	0.13679	386	0.0813	386	0.0239	386	0.06378
																			385	0.24457	385	0.15694	385	0.10645	385	0.12123	385	0.13777	385	0.08164	385	0.02456	385	0.06423
																			384	0.24458	384	0.15763	384	0.10714	384	0.12175	384	0.13872	384	0.08202	384	0.02546	384	0.06464
																			383	0.24461	383	0.15803	383	0.10781	383	0.12231	383	0.13993	383	0.08238	383	0.02611	383	0.0651
																			382	0.2448	382	0.15863	382	0.10851	382	0.12287	382	0.14093	382	0.08287	382	0.02695	382	0.0655
																			381	0.24502	381	0.15923	381	0.10914	381	0.12345	381	0.14214	381	0.0834	381	0.0277	381	0.06585
																			380	0.2449	380	0.15981	380	0.10994	380	0.12393	380	0.14328	380	0.08369	380	0.02808	380	0.06622
																			379	0.2452	379	0.16051	379	0.11056	379	0.12452	379	0.1443	379	0.08421	379	0.0291	379	0.06681
																			378	0.2456	378	0.16106	378	0.11126	378	0.12512	378	0.14535	378	0.08476	378	0.02983	378	0.067
																			377	0.24574	377	0.16155	377	0.11194	377	0.12563	377	0.14649	377	0.08514	377	0.03046	377	0.06755
																			376	0.24568	376	0.16207	376	0.11258	376	0.12626	376	0.14775	376	0.08553	376	0.03131	376	0.06799
																			375	0.24589	375	0.16282	375	0.1135	375	0.12682	375	0.14891	375	0.08597	375	0.03201	375	0.06836
																			374	0.24604	374	0.16337	374	0.11411	374	0.12733	374	0.15012	374	0.08655	374	0.03276	374	0.0689
																			373	0.24642	373	0.16404	373	0.11493	373	0.12805	373	0.1513	373	0.08712	373	0.03365	373	0.06945
																			372	0.2466	372	0.16468	372	0.11563	372	0.12852	372	0.15236	372	0.0876	372	0.03454	372	0.06992
																			371	0.24665	371	0.16527	371	0.11633	371	0.12912	371	0.15376	371	0.08811	371	0.0351	371	0.07031
																			370	0.24676	370	0.16599	370	0.11711	370	0.12966	370	0.15477	370	0.08862	370	0.03621	370	0.07071
																			369	0.247	369	0.16646	369	0.11778	369	0.13028	369	0.15604	369	0.08907	369	0.03674	369	0.07123
																			368	0.24713	368	0.16691	368	0.11851	368	0.13089	368	0.1573	368	0.08975	368	0.03741	368	0.07196
																			367	0.24734	367	0.16773	367	0.11927	367	0.13139	367	0.15833	367	0.09037	367	0.03841	367	0.07236
																			366	0.24733	366	0.16817	366	0.12006	366	0.13199	366	0.15939	366	0.09087	366	0.03954	366	0.07284
																			365	0.24759	365	0.16889	365	0.12078	365	0.13274	365	0.1606	365	0.09124	365	0.04035	365	0.07347
																			364	0.24782	364	0.1696	364	0.12157	364	0.13329	364	0.16179	364	0.09197	364	0.04121	364	0.07398
																			363	0.24812	363	0.17011	363	0.12237	363	0.13383	363	0.16252	363	0.09245	363	0.04193	363	0.07448
																			362	0.24832	362	0.17093	362	0.12315	362	0.1346	362	0.16341	362	0.09306	362	0.04293	362	0.07503
																			361	0.24851	361	0.17127	361	0.12393	361	0.1351	361	0.1645	361	0.09386	361	0.04371	361	0.07579
																			360	0.24866	360	0.1719	360	0.12463	360	0.13573	360	0.16558	360	0.09436	360	0.04435	360	0.07653
																			359	0.24885	359	0.17248	359	0.12542	359	0.13627	359	0.16639	359	0.09496	359	0.04538	359	0.07695
																			358	0.24887	358	0.17328	358	0.12634	358	0.13693	358	0.16716	358	0.09564	358	0.04618	358	0.07768
																			357	0.24937	357	0.17378	357	0.12707	357	0.13762	357	0.16802	357	0.09625	357	0.0472	357	0.07822
																			356	0.24948	356	0.1744	356	0.12786	356	0.13823	356	0.16875	356	0.09691	356	0.04818	356	0.079
																			355	0.24959	355	0.17492	355	0.12877	355	0.13888	355	0.16951	355	0.09749	355	0.04899	355	0.0796
																			354	0.24962	354	0.17552	354	0.12971	354	0.13941	354	0.17091	354	0.09812	354	0.04959	354	0.08048
																			353	0.24984	353	0.17614	353	0.13053	353	0.1401	353	0.17172	353	0.09896	353	0.05069	353	0.08125
																			352	0.2504	352	0.17674	352	0.13142	352	0.14075	352	0.17299	352	0.09946	352	0.05172	352	0.08192
																			351	0.25041	351	0.17753	351	0.13206	351	0.14144	351	0.17425	351	0.10016	351	0.05259	351	0.08265
																			350	0.25062	350	0.17814	350	0.13311	350	0.14209	350	0.17589	350	0.10073	350	0.0539	350	0.08332
																			349	0.2508	349	0.17961	349	0.13447	349	0.14298	349	0.17657	349	0.10131	349	0.05565	349	0.08333
																			348	0.25124	348	0.18007	348	0.13495	348	0.14337	348	0.17825	348	0.10181	348	0.05648	348	0.08443
																			347	0.25074	347	0.18081	347	0.13617	347	0.14457	347	0.17996	347	0.10242	347	0.05764	347	0.08525
																			346	0.25179	346	0.18149	346	0.13719	346	0.14472	346	0.1823	346	0.10344	346	0.05869	346	0.08626
																			345	0.2513	345	0.18216	345	0.13812	345	0.14525	345	0.18396	345	0.1037	345	0.0594	345	0.08722
																			344	0.25119	344	0.18286	344	0.13898	344	0.14612	344	0.18606	344	0.10492	344	0.0607	344	0.088
																			343	0.2516	343	0.18274	343	0.14011	343	0.14645	343	0.18774	343	0.10515	343	0.06138	343	0.08923
																			342	0.25151	342	0.18399	342	0.14102	342	0.14753	342	0.18979	342	0.10635	342	0.06209	342	0.09041
																			341	0.25243	341	0.18458	341	0.14203	341	0.14849	341	0.19185	341	0.107	341	0.06389	341	0.09187
																			340	0.25223	340	0.18577	340	0.14316	340	0.14926	340	0.19359	340	0.10796	340	0.06524	340	0.09284
																			339	0.25166	339	0.18637	339	0.14431	339	0.15002	339	0.19524	339	0.1084	339	0.06658	339	0.09365
																			338	0.25219	338	0.18676	338	0.14549	338	0.15048	338	0.19728	338	0.10976	338	0.06674	338	0.09504
																			337	0.25279	337	0.18744	337	0.14672	337	0.15121	337	0.19919	337	0.11061	337	0.06845	337	0.09653
																			336	0.25328	336	0.18823	336	0.14782	336	0.15187	336	0.20106	336	0.1114	336	0.06907	336	0.09768
																			335	0.25291	335	0.18914	335	0.14925	335	0.15278	335	0.2032	335	0.11283	335	0.07078	335	0.09912
																			334	0.25389	334	0.18975	334	0.1503	334	0.15352	334	0.20504	334	0.1141	334	0.07184	334	0.1008
																			333	0.25429	333	0.19072	333	0.15169	333	0.15461	333	0.20694	333	0.11497	333	0.07389	333	0.10218
																			332	0.25438	332	0.19165	332	0.15304	332	0.15527	332	0.20899	332	0.11611	332	0.07474	332	0.10426
																			331	0.2551	331	0.19232	331	0.15423	331	0.15629	331	0.21106	331	0.11736	331	0.07632	331	0.10541
																			330	0.25516	330	0.1936	330	0.15575	330	0.15731	330	0.21342	330	0.1189	330	0.07809	330	0.10729
																			329	0.25554	329	0.19434	329	0.15716	329	0.15822	329	0.21523	329	0.12027	329	0.07939	329	0.10932
																			328	0.25627	328	0.19478	328	0.15864	328	0.15902	328	0.21738	328	0.12189	328	0.08058	328	0.1112
																			327	0.25693	327	0.19621	327	0.16035	327	0.15999	327	0.21965	327	0.12329	327	0.08233	327	0.11295
																			326	0.2572	326	0.19694	326	0.16167	326	0.16098	326	0.22216	326	0.12466	326	0.08379	326	0.11538
																			325	0.25778	325	0.19809	325	0.16361	325	0.16218	325	0.22441	325	0.12667	325	0.08576	325	0.11761
																			324	0.25908	324	0.19964	324	0.16482	324	0.16339	324	0.22708	324	0.12834	324	0.08753	324	0.12007
																			323	0.2595	323	0.20064	323	0.1665	323	0.1644	323	0.22949	323	0.13016	323	0.08894	323	0.12282
																			322	0.26041	322	0.20182	322	0.16831	322	0.1658	322	0.23208	322	0.13243	322	0.0914	322	0.12509
																			321	0.2614	321	0.20287	321	0.1701	321	0.16699	321	0.23473	321	0.13412	321	0.09308	321	0.1282
																			320	0.2627	320	0.20417	320	0.17175	320	0.16805	320	0.2376	320	0.13658	320	0.09525	320	0.13146
																			319	0.26324	319	0.2057	319	0.17354	319	0.16954	319	0.24051	319	0.13883	319	0.09691	319	0.13422
																			318	0.2643	318	0.20716	318	0.17567	318	0.17125	318	0.24316	318	0.1415	318	0.10002	318	0.13725
																			317	0.26561	317	0.2088	317	0.17747	317	0.17257	317	0.24654	317	0.14377	317	0.10166	317	0.14089
																			316	0.26665	316	0.21034	316	0.17961	316	0.17417	316	0.24964	316	0.14649	316	0.10424	316	0.14462
																			315	0.268	315	0.212	315	0.18159	315	0.17595	315	0.25332	315	0.14934	315	0.10761	315	0.14867
																			314	0.26923	314	0.21382	314	0.18376	314	0.1774	314	0.25666	314	0.15245	314	0.10996	314	0.15226
																			313	0.27049	313	0.21565	313	0.18596	313	0.17931	313	0.26054	313	0.15552	313	0.11299	313	0.15659
																			312	0.27219	312	0.21732	312	0.18827	312	0.18094	312	0.26466	312	0.15874	312	0.11536	312	0.16088
																			311	0.27332	311	0.21947	311	0.19083	311	0.18301	311	0.26849	311	0.16203	311	0.11854	311	0.16581
																			310	0.2748	310	0.22118	310	0.19311	310	0.1849	310	0.27274	310	0.16585	310	0.1217	310	0.17085
																			309	0.27661	309	0.22319	309	0.19576	309	0.18703	309	0.2775	309	0.16941	309	0.12492	309	0.17605
																			308	0.27844	308	0.22554	308	0.19856	308	0.1893	308	0.28236	308	0.17335	308	0.12834	308	0.18184
																			307	0.28	307	0.22737	307	0.20136	307	0.19139	307	0.28748	307	0.17768	307	0.13155	307	0.18774
																			306	0.28151	306	0.22967	306	0.20435	306	0.19398	306	0.2929	306	0.18186	306	0.13549	306	0.19378
																			305	0.28316	305	0.23176	305	0.20739	305	0.19599	305	0.29893	305	0.18697	305	0.13879	305	0.20025
																			304	0.28569	304	0.23421	304	0.21036	304	0.19843	304	0.30487	304	0.19137	304	0.14312	304	0.20694
																			303	0.28755	303	0.23639	303	0.21373	303	0.201	303	0.31148	303	0.19651	303	0.14732	303	0.21426
																			302	0.28873	302	0.23908	302	0.21711	302	0.20361	302	0.31827	302	0.20181	302	0.15177	302	0.22114
																			301	0.29123	301	0.24128	301	0.22037	301	0.20622	301	0.32573	301	0.20747	301	0.15607	301	0.22901
																			300	0.2929	300	0.24377	300	0.22414	300	0.20896	300	0.33337	300	0.21352	300	0.16056	300	0.23698

## Sheet: Fig. 4
Fig. 4: SERS performance evaluation
Sample	λ787						λ863						λ945						λ1070						λ1156						λ1540
Concentration (μg/mL)	10.5	21.1	42.2	84.5	168.9	338	6.3	12.5	25	50	100.1	200.1	8.1	16.3	32.5	65	130	260.1	8.4	16.8	33.6	67.3	134.6	269.1	12.7	25.5	50.9	101.9	203.7	407.5	16.2	32.4	64.8	129.5	259.1	518.2
	SERS EF						SERS EF						SERS EF						SERS EF						SERS EF						SERS EF
	15389.2	29264.3	50964	189900	377908	379529	21184.7	84882.7	186657	385161	474578	723832	51711.9	185963	390220	458787	834900	995600	72884.2	89694.8	177697	286982	379529	536374	27723.3	72202.4	86731	185963	203737	186657	8583.23	8810.09	17282.7	21679.2	77739	91398.2
	18977.7	29728	51470.3	192167	357840	373977	18655.9	81095.7	165591	363539	450093	710552	56693.7	192822	355456	457866	985920	885997	71966.4	96243.5	181407	302484	373977	513414	30769	62559.9	87717.8	192822	214733	165591	11213.7	5982.31	11388.3	19250.9	83580.1	95277.1
	15195.6	21954	54347.1	194922	343091	366554	22618.4	87343.3	167018	374847	442211	695263	50539.3	181733	349824	443250	836725	906869	69150.2	103818	168976	328407	366554	530560	28640.1	69910	88571.6	181733	216045	167018	6942.8	11166.4	11726.4	17637.7	75733.7	109090
	12873.9	28886.4	61905.1	186670	342769	359888	33740	89144.7	204949	353316	441111	694237	55426.5	172845	346622	448446	858955	950962	70100.9	105077	177591	295644	359888	556413	28338.9	81527.5	89825	172845	210422	204949	8071.41	15662.5	15285.5	15434.8	80696.4	113040
	16938.6	25743.2	61891.4	188662	346570	349860	33351.6	90074.1	186592	366380	439387	671739	60533.3	172283	341775	459211	863279	920709	66944.7	105592	175979	258137	349860	516101	34682.8	70538.6	84658.1	172283	210235	186592	8441.14	18535.6	11552.9	21906.7	84273.6	111002
	13037.3	28210.4	60997	181108	335155	351002	36767.2	99591	186707	357109	440354	634967	56332.1	173772	339789	459980	877649	934979	68783.9	101595	172182	256196	351002	542097	25478.2	67659.9	86211	173772	202563	186707	9693.9	16503.3	12491	17567.7	81968.6	105116
	22197.7	27201.8	67080.9	177005	326766	356375	28773	96062.3	182122	353317	444652	647515	59514.9	176545	347157	455821	873663	955719	63005.1	103645	168028	270701	356375	518019	27104.3	68371.3	89062	176545	206451	182122	13287.5	15596.4	15246.2	15689.4	79867.4	106575
	26683.4	25862.7	67103.3	185371	325274	364592	28284.1	106854	188739	344165	427978	615945	59137.4	182241	350007	463247	843297	976517	66953.9	102947	172529	165319	364592	518114	32789.8	69277.6	94035	182241	211029	188739	12228.2	15637.1	9718.13	26232.7	76806.4	105227
	19492.4	31727.8	63775.6	184929	366385	382137	19389.1	89717.7	206831	390133	426829	710288	69041.4	183148	366687	477448	930519	893528	63636.5	88509.6	179832	289368	382137	556928	35531.9	65608.2	83697.5	183148	222636	206831	9556.62	8918.94	20202.5	21481.9	74090.5	100897
	18733.2	34995.1	65789.1	202958	354326	389368	19812.6	95479.5	196224	380285	461863	723170	71031.3	187237	379313	480991	937090	909332	61202.4	101268	185467	299752	389368	579950	30593.8	67878.2	90478.1	187237	218799	196224	9487.13	10210.7	22882.9	24538.1	72504.7	101658
	14492.2	30206.2	67016.3	192115	358474	386480	17800.4	102883	191765	361799	456066	750335	72881.4	188064	351551	471720	820609	949008	67766.5	105010	181663	324883	386480	544335	40330.4	64572.6	86936.6	188064	211531	191765	7745.65	5797.37	19610.4	18924.1	83338.8	111536
	14270.2	27168.4	71549.9	190361	342157	374261	21696.4	98369.7	171277	379492	440818	689895	77886.3	184224	346368	472711	848157	964083	69726	100300	179171	288525	374261	531080	47542.6	69477.9	91963.4	184224	203789	171277	9297.73	9149.71	15822.7	18698.5	81286.3	109606
	13665.7	37153	70962.5	182343	332756	373853	28085.8	102485	229060	381499	433464	658593	75492	180698	348054	468691	857800	985923	63816.9	103933	176039	276478	373853	525870	34157.3	71211.3	90238.5	180698	213416	229060	6570.48	13258.2	20206.5	18741.7	79555.7	103226
	14529.5	29441.6	71202.2	178335	325574	368227	22715	99309.3	235860	352303	457633	659803	72719.2	180522	346072	460323	894163	1.0027e+06	65937.7	103900	172006	253021	368227	519354	35029.6	73507.2	89616.3	180522	201249	235860	9258.05	12174.8	13684.1	17192.4	82116.6	108390
	15734.2	24976.6	74447.6	178857	343978	348967	17257.1	104267	197328	351729	455404	682535	76853.4	179287	339979	463328	903933	958296	67869.2	105760	174178	347589	348967	512274	33311.9	71096.2	92427.9	179287	211570	197328	6342.14	7142.09	9809.76	19832.5	79896.1	104211
	20134.8	24755.6	75897.7	183330	341634	358337	27657.2	106579	198512	354952	459285	645295	71941.9	174890	353675	464585	868732	969517	66170.8	99954.5	174543	221286	358337	527095	37806.1	70286.4	96138.6	174890	204657	198512	16049.9	14796	13236.5	20064.7	79944	97443
	18413.9	47896.4	66787.2	181439	379817	406400	24744.1	92827.3	214266	386279	433750	733352	71869	178951	362946	501276	886335	921215	60576	88721.6	173132	285505	406400	530687	38134.4	67891.8	83791.6	178951	231720	214266	10312.7	9352.69	17110.6	21924	74935.7	99385.7
	13771.7	38259.4	68137.1	196899	363042	403744	37009.2	101993	188343	371228	463816	749445	72116.7	195492	359563	488643	743732	918497	62042	98154.8	188098	300812	403744	569968	34666.8	59637.9	95255.3	195492	218494	188343	8490.41	21091.5	18199.7	19267.6	72180.1	100371
	13876.2	30320.7	68934.5	194448	347339	381684	22042.8	95492.6	182956	352579	450823	727215	82608.1	187955	362187	490468	798677	962438	69593.9	104568	180918	297138	381684	539356	36106.2	67542.7	95176.8	187955	218842	182956	8998.11	10393.9	16816.6	15640.2	85286	110751
	15864.7	30263.9	75668.3	186821	338387	383328	27453.1	101232	187364	354435	443195	696232	82685.3	186380	352451	471839	858156	959244	64200.7	99119.7	174727	280525	383328	529405	46581.2	70303.7	94391.5	186380	209534	187364	9163.54	12462.4	12815.5	16751.2	82448.9	113555
	22338.6	35308.4	72777	187048	340083	366842	27483.2	102400	180987	365572	448295	669536	81680.5	186836	367678	465839	863971	948679	64180	105396	178644	281840	366842	548507	45632.5	71014.6	98170	186836	210116	180987	9325.18	13273.3	11274.8	18909.3	86466.3	114482
	18182.8	34733.9	72449.3	183887	333980	373510	20064.1	103484	186242	361800	453341	702022	78560.5	176739	359929	476626	888228	958089	65751.3	104213	175758	262864	373510	526745	39114.9	72595	99094.6	176739	207028	186242	6756.15	7432.26	10998.9	20169.3	83519	112631
	14271.5	24768.7	75223.9	180885	331606	365791	26385.5	105505	195485	353193	453206	662860	80259.5	180288	350911	467030	877827	873233	64083.1	99667	175030	261941	365791	527427	33224.5	73877.3	100172	180288	205707	195485	7115.93	16036.5	11540.9	20687.2	81900.8	101003
	18550.9	24177.6	74849	182701	335320	364212	22411.8	107276	201111	352128	451179	651495	80502.7	179666	364702	460947	869046	946809	66241.1	101419	179718	316168	364212	525949	33433.8	69374.8	100044	179666	207227	201111	11687.7	12010.6	11143.4	26586.1	83297.2	99425
	19157.1	27640.7	65754.7	183371	376247	414617	27744.5	89527.3	212592	397764	419476	758089	70044.2	183039	366474	482181	831080	965711	66447.1	90833.9	180441	309907	414617	532259	43139.6	64850.5	86972.8	183039	225067	212592	9622.73	9812.5	14200.8	21035.1	69162.3	105262
	19027.1	36925.6	65791.7	191290	351945	398329	27593.9	103827	197232	378093	465872	741890	68692.3	193768	363502	489773	811702	1.00104e+06	60054.3	99688.4	196645	295541	398329	564301	39509.4	63071.1	106463	193768	224449	197232	11892	11833.1	12780.2	23156.8	75438.8	109297
	20119.6	34973.3	70489.4	190581	363335	386316	30368	100820	189607	359741	439626	720519	81869.2	184823	357127	483889	882534	944653	65046.5	102365	179123	306765	386316	560399	38174.6	66701.7	103264	184823	208250	189607	8871.08	12419.3	13615.8	20976.3	87041.1	112237
	17129.9	31657.9	71927.8	186518	339851	374813	30204	103302	185654	361782	455702	684620	82827.3	182490	353342	480671	846624	973146	64748.7	102069	178353	300673	374813	540921	39308.8	70974.1	102367	182490	211036	185654	9504.22	17162.4	12642	21787.2	82613.2	116001
	21247.2	35973.1	74937.1	188276	337687	361418	37873.4	100821	182013	368211	448994	668319	82612.2	178093	357628	488678	864567	1.01448e+06	63764.7	110820	181291	277594	361418	533493	38417	75418.6	98320.2	178093	207975	182013	9198.47	14817.5	17972.6	21433.2	82603.9	115011
	24241.6	32899.6	72165.1	180654	331955	363376	17673.3	103272	179765	364598	457071	670014	82001.9	181236	353347	470343	869130	874042	65335.8	104535	178538	282355	363376	521584	37690.4	75505.7	100679	181236	203713	179765	10417.7	12743.3	9131.82	19246.4	80062.2	107363
	19716.6	28874.9	77576.8	171830	342627	366674	20910.9	107432	184243	352826	452531	635173	79914	184242	360804	464916	889505	969178	68284.5	98329	172286	259239	366674	533038	36409.5	68561.6	106854	184242	204916	184243	8557.17	9150.51	12416.6	20372.1	83634.9	102923
	18937.5	26818.1	73861.8	188108	330781	364903	29721.7	98141	198198	368789	449681	619543	80862.8	181173	371031	464545	859868	951068	63308.4	103762	175930	253521	364903	531295	39613.6	70435.4	104484	181173	209060	198198	14196.5	12234.8	11559.6	17302.8	83069.7	102791
	16534.9	39895.3	68499.3	186042	373248	414883	35076.1	86048.6	209611	374864	426284	741940	72609.2	184491	376778	501025	854239	944698	57790.6	91505.6	179404	280891	414883	544196	37526.2	64777.9	97058	184491	230535	209611	8302.59	15269	16531.8	23233.2	72085	102274
	15237.1	34125	65658.6	194725	365967	401389	36663.6	101936	199131	381720	468434	770667	68602.6	199831	371380	488533	809559	972873	52999.5	94384.3	187988	310230	401389	579680	44997.1	66908.9	109335	199831	206714	199131	10609.3	16810.9	16528.7	22670.3	75178.1	107359
	22573.9	34851.6	78427.9	189732	353659	382174	27387.1	100614	199769	349309	462763	722469	85108.1	189124	369215	488421	857105	954319	69236.7	105701	192261	308588	382174	548655	47331.5	66192.7	108200	189124	210029	199769	6230.93	14008	14429.8	24122.1	84051.3	118521
	18525.2	35069.6	73422.5	187157	353357	384692	27881.5	101440	191144	358620	463385	689728	81268.6	185430	365712	472816	857127	1.01224e+06	69066.1	104143	183192	289581	384692	537391	35236.7	74052.4	102874	185430	207783	191144	7451.5	14341.8	14447.6	25284.1	80070.8	120227
	25933.1	34001	71391.2	176428	351626	374482	30522.6	102936	197569	347624	436816	663160	84341.5	185088	366058	477280	867159	967836	61701.2	107004	176958	295969	374482	518712	40780	72069.7	106555	185088	202933	197569	13420.8	16538.3	15073.6	24798.2	80604	111109

## Sheet: Fig. 5
Fig. 5: NIR-II SERS imaging of MTSs
(b) (i) Time-dependent SERS spectra
	Time (min)
Raman shift (cm-1)	0	39.955	79.912	119.868	159.845	199.838	239.812	279.761	319.762	359.703	399.659	439.566	479.471	519.436	559.377	599.301	639.243	679.173	719.132	759.084	799.034	838.955	878.906	918.853	958.838	998.766	1038.71	1078.68	1118.64	1158.67	1198.63	1238.6	1278.54	1318.53	1358.48	1398.42	1438.4	1478.35	1518.29	1558.32	1598.34	1638.29	1678.3	1718.33	1758.33	1798.32	1838.3	1878.3	1918.28
600	133.918	75.6824	130.721	94.0676	129.913	118.092	101.47	120.733	126.608	144.143	147.936	112.061	146.318	114.526	68.022	114.973	138.731	89.3117	138.807	113.042	102.805	108.091	98.3252	119.008	99.4227	121.547	144.637	128.289	153.747	92.3841	103.42	118.078	115.27	114.374	144.43	117.42	129.286	112.661	288.692	170.112	165.727	97.2556	86.1213	135.099	149.268	135.484	124.843	154.126	142.289
600.884	84.3791	31.6278	77.2679	45.1612	83.4053	70.7989	57.4581	86.077	64.3085	100.928	82.7926	64.3216	86.6297	71.7468	31.7454	62.9796	99.236	51.4192	88.2401	72.6633	64.6455	55.3577	48.7691	81.1524	52.9545	70.4751	98.0634	85.3502	106.23	48.9627	52.1061	69.1555	66.3632	65.046	88.7762	59.7071	78.3339	63.7118	166.898	93.2019	93.2919	64.0158	36.252	90.2918	112.642	86.864	62.8268	110.141	81.4823
601.765	41.4988	-4.0393	35.8564	8.74086	39.3759	29.0134	13.5496	54.2479	16.0112	61.6832	29.2782	15.5171	43.0217	33.1322	-2.19401	13.6437	50.2075	20.2755	42.0576	37.7191	30.1536	7.02821	4.80544	44.7237	12.2369	27.0104	47.5926	52.9884	58.4202	5.64206	13.2002	29.7441	31.2113	19.1569	37.5459	5.40445	28.9915	22.33	108.58	44.6167	40.1155	41.8197	6.73489	42.0488	69.9258	32.459	14.4203	61.5673	30.1445
602.646	21.3473	-19.6488	-6.57573	-22.2525	-1.94069	-1.20064	-12.4545	12.7585	-18.7001	23.542	-14.9054	-34.1652	8.00468	-3.35487	-20.8445	-15.8196	10.6883	-13.7994	2.56378	5.88785	-5.93355	-30.1033	-39.0758	16.1078	-28.9756	-11.356	-1.81029	15.6993	20.9544	-30.223	-34.4213	-14.329	5.99609	-21.928	-8.66548	-36.7613	-3.9092	-9.07524	24.1522	-12.68	-18.2718	2.19604	-24.5615	-2.03595	22.0525	-10.6036	-30.2884	20.6245	-9.50302
603.526	8.39021	-24.2725	-39.7524	-39.4457	-29.6178	-24.9855	-37.1095	-12.9894	-49.6581	-7.07432	-46.8087	-64.5163	-27.8993	-25.879	-37.3369	-28.7685	-15.4025	-40.3637	-13.1252	-13.9876	-32.1097	-46.1349	-51.681	-6.11725	-50.1886	-34.4909	-35.6683	-9.3718	1.32311	-36.9955	-55.2261	-41.8685	-3.49404	-47.0291	-40.2563	-63.1651	-26.5428	-19.1494	10.8142	-25.0953	-39.3227	-24.8613	-35.1683	-26.8855	-11.5027	-36.4831	-54.764	-5.74476	-34.0566
604.407	-3.88091	-26.8777	-62.0409	-52.4823	-45.3076	-50.9847	-45.9703	-38.0136	-66.5094	-24.6275	-59.27	-76.1475	-36.7896	-39.1054	-52.481	-39.3372	-26.9456	-51.752	-32.4026	-27.8119	-45.6397	-47.4359	-56.0199	-26.3687	-61.4811	-45.5394	-48.9901	-26.1817	-12.9927	-39.9622	-59.2233	-56.9096	-11.474	-61.7081	-67.2022	-60.4072	-31.0088	-28.3031	10.9144	-43.4006	-44.7666	-52.9659	-47.8513	-42.1783	-37.37	-43.5934	-68.8325	-19.4381	-43.9926
605.287	16.1458	-12.2396	-52.7679	-53.5934	-36.0225	-47.9478	-48.6977	-35.6837	-68.0073	-30.7499	-47.2768	-49.8193	-23.0203	-39.3445	-44.291	-24.1587	-19.6931	-36.2509	-24.0828	-28.8277	-34.1895	-24.1719	-44.5625	-22.9372	-42.9346	-29.0138	-43.9804	-23.9918	-10.5319	-30.2473	-41.0224	-37.2194	-6.99272	-52.6142	-67.9338	-42.0622	-17.5606	-21.8631	42.5315	-11.6318	-23.7998	-45.1954	-40.2164	-35.2139	-38.855	-37.1392	-61.1061	-15.9267	-24.6395
606.168	20.387	-11.7744	-49.3364	-57.0698	-26.8037	-47.422	-55.4243	-35.9731	-66.4686	-42.9984	-48.059	-24.6573	-9.6441	-41.8356	-41.9616	-19.5443	-23.281	-16.9474	-39.8097	-43.2249	-36.5035	-30.209	-43.4398	-13.7499	-33.6823	-32.3343	-36.8233	-27.119	-11.5159	-32.7146	-27.826	-34.6194	-32.5109	-38.6771	-61.4327	-36.3997	-18.5793	-34.5391	17.726	-21.5676	-42.0185	-42.2695	-36.5295	-24.1116	-37.0159	-24.9715	-58.7555	-23.6684	-24.6349
607.048	14.0638	-17.4586	-34.5622	-56.3878	-10.6504	-24.5054	-41.917	-17.1498	-45.8657	-39.7454	-39.293	0.48425	-6.70537	-28.0792	-29.8066	-14.4842	-18.4538	-10.8331	-30.2754	-38.7681	-19.6619	-22.5973	-44.0154	-6.18363	-14.6814	-26.5096	-26.0406	-21.5389	-2.49193	-18.1354	-18.9263	-19.3045	-28.9636	-24.8148	-30.9715	-24.876	-12.5477	-31.3212	48.6671	13.9801	-25.3341	-22.5556	-18.9924	-13.1903	-7.68677	-11.7132	-50.4415	-30.5734	-3.79917
607.929	-29.5608	-50.7194	-51.7501	-54.6977	-24.3104	-33.8826	-55.0253	-27.7649	-49.6125	-50.8052	-54.4702	-5.52252	-22.2171	-38.8539	-33.3238	-48.081	-40.2075	-23.1505	-47.1113	-45.2111	-27.1018	-46.3582	-54.9551	-23.2343	-33.3527	-50.3418	-32.9114	-42.3296	-31.9147	-41.7613	-25.7418	-37.2696	-57.1727	-38.334	-40.1263	-44.8066	-34.981	-40.2073	-25.6712	-18.648	-57.684	-36.3875	-38.9144	-29.5721	-25.6192	-33.325	-56.3249	-49.7416	-33.4657
608.809	-27.4575	-43.9978	-27.6342	-22.7833	-12.3576	-0.89197	-35.7689	-19.8223	-25.9791	-43.1398	-25.8337	14.924	-1.37895	-25.3645	-13.2778	-46.715	-36.5496	1.29362	-27.0867	-24.6719	1.36318	-34.6211	-38.9097	-19.7251	-21.4086	-36.3141	-13.6826	-16.9461	-27.6025	-32.4815	-20.839	-10.0496	-32.6088	-25.0266	-10.8724	-29.2905	-23.1792	-23.5081	22.1895	12.675	-28.1988	-2.83584	-27.3166	-20.475	-5.0867	-23.8866	-25.165	-46.7042	-8.6752
609.688	-2.34715	-27.828	-14.071	4.09433	-2.50302	18.4613	-18.3493	-11.0894	6.48962	-36.3576	7.96108	19.3541	20.6786	-21.2311	6.51657	-29.1828	-33.5301	16.7045	-0.30725	-10.0409	20.8259	-8.25169	-30.6916	-5.88518	-3.45859	-20.9057	1.50535	-12.997	-5.92222	-20.6882	-17.1192	6.80495	-5.17379	-9.12351	20.6571	-19.7372	-8.35087	2.12521	-3.18662	12.2484	-22.0671	2.0832	-6.02492	-20.0013	0.05224	-0.6496	-3.86089	-19.7477	0.73963
610.567	60.34	15.775	23.3374	53.8091	36.9029	82.9265	32.349	15.0485	50.098	14.9086	58.8977	64.5961	81.0395	24.5901	42.0421	15.8707	18.1009	53.1251	46.1721	50.2598	55.2849	41.459	20.4843	43.3816	37.0064	20.6842	32.5474	28.8943	52.2204	7.91366	27.0175	39.9119	50.4705	39.4178	64.6001	19.0492	47.3017	52.0484	107.274	69.0535	48.9192	50.6125	46.7052	27.146	38.8918	40.5082	52.6247	30.9339	56.9876
611.447	99.7517	54.5198	40.7672	86.1614	66.4465	107.551	64.5349	46.3746	58.2324	39.7097	90.61	92.0903	96.9975	50.0465	67.6349	45.5998	54.6047	76.7768	81.8518	83.2178	85.8575	75.71	52.3166	70.6172	70.9923	57.2881	61.5212	51.569	98.9227	42.7757	65.6712	53.4724	83.7686	68.0788	85.2461	46.0745	86.1711	82.4898	100.002	79.327	69.1681	70.0476	65.7097	59.0646	55.8207	72.2477	77.92	74.5471	85.2404
612.326	151.679	105.42	102.404	144.51	127.494	151.79	104.944	113.138	95.065	101.168	147.588	151.131	152.397	108.861	103.826	106.398	114.821	136.794	137.416	139.993	143.289	133.221	110.924	121.718	143.106	126.122	121.839	112.802	153.432	98.5013	142.575	120.314	140.404	122.825	126.103	109.036	154.265	142.743	213.219	157.377	151.989	134.756	127.651	120.071	109.369	132.5	131.945	137.268	152.896
613.206	194.145	150.267	163.034	176.311	184.41	185.006	153.973	167.279	122.392	147.434	189.621	187.057	199.663	165.662	156.654	158.314	166.633	178.801	167.733	175.375	185.218	171.653	157.409	181.492	185.811	170.226	167.496	168.379	191.261	145.404	182.863	176.2	182.715	176.381	153.581	164.042	206.875	186.067	231.668	197.736	180.697	165.967	159.254	168.796	160.008	178.793	171.537	174.808	200.892
614.085	241.847	212.068	222.988	223.917	239.486	233.208	208.77	235.201	174.148	209.733	229.45	237.067	221.735	229.508	224.575	221.889	221.012	228.292	221.916	224.438	243.25	218.166	216.192	242.284	241.378	227.459	229.503	232.762	250.327	213.233	231.4	249.903	228.004	233.353	203.945	217.287	257.743	238.993	294.3	280.046	242.784	223.051	219.063	219.348	232.387	238.442	232.407	210.886	256.865
614.964	257.551	228.583	249.264	247.48	263.411	259.482	264.107	266.042	223.078	254.313	251.089	256.856	237.225	258.479	253.673	246.717	259.004	253.578	232.753	252.319	267.752	242.602	245.341	265.522	255.886	243.464	267.521	262.505	264.509	267.527	251.149	274.816	247.474	262.637	233.233	250.462	280.523	266.117	295.995	278.307	260.114	231.102	236.442	237.724	270.445	277.139	255.177	232.227	280.567
615.843	304.2	265.689	280.703	278.825	292.3	293.915	301.333	302.547	268.137	305.421	297.091	297.782	277.649	296.139	298.933	289.466	301.745	294.465	285.62	303.38	307.669	291.847	286.92	293.163	297.228	281.702	322.38	315.567	297.202	325.054	287.76	325.968	288.179	299.899	272.009	291.614	313.715	312.603	354.505	331.681	317.327	275.04	260.212	272.493	313.167	312.317	308.516	271.353	331.062
616.722	311.97	267.485	285.08	298.568	284.75	303.964	303.206	299.699	283.726	313.161	310.22	306.837	292.617	305.558	314.324	307.359	307.386	309.67	294.335	316.42	315.952	298.89	302.387	290.185	299.026	285.975	325.598	323.977	307.033	344.596	310.039	330.647	306.407	308.521	284.264	303.915	323.424	321.281	347.699	322.86	332.156	297.332	259.914	280.945	308.242	315.062	325.433	293.879	340.453
617.601	322.813	275.353	282.667	299.677	286.069	303.661	305.379	294.425	287.03	303.253	318.326	312.975	302.828	300.013	318.864	313.917	312.977	316.729	307.487	316.877	314.771	310.317	303.208	277.216	303.107	285.043	322.23	324.01	315.086	347.875	310.37	339.757	325.153	304.412	290.769	301.381	322.286	315.828	410.634	344.299	364.484	322.14	264.818	285.912	302.792	315.102	312.239	317.185	347.642
618.479	283.919	237.314	233.694	260.79	255.864	262.098	254.746	247.022	253.323	259.067	291.789	277.61	264.602	248.186	271.108	276.039	264.032	274.1	272.862	278.72	276.294	264.674	260.912	236.2	263.729	251.713	268.162	258.566	271.772	282.609	281.158	291.083	284.606	260.08	260.567	258.916	261.876	280.564	327.884	271.195	316.222	277.768	226.796	257.453	244.808	262.949	262.458	288.98	301.103
619.356	246.675	195.726	208.733	230.504	230.755	236.995	212.729	215.914	208.858	219.115	272.068	245.543	225.324	217.632	228.207	236.777	214.797	235.248	244.281	250.941	243.135	212.6	217.857	195.343	222.045	226.976	216.531	211.797	236.254	232.683	240.025	248.997	253.672	217.59	220.476	225.658	220.397	249.153	337.29	235.814	280.001	243.18	191.502	227.064	216.043	223.459	222.251	247.436	261.098
620.235	187.57	149.729	172.608	170.219	176.227	172.971	148.23	169.467	142.069	151.978	211.933	183.461	166.039	160.476	168.035	171.474	138.138	173.006	187.509	181.303	184.313	152.992	164.279	130.698	168.172	175.355	159.718	137.681	170.96	173.307	172.245	189.775	182.125	161.68	156.8	165.518	158.597	191.615	241.848	148.734	192.235	166.831	147.934	179.427	169.108	175.995	157.049	178.921	195.907
621.113	148.434	114.846	135.896	119.924	136.414	138.44	115.766	121.08	98.4924	111.534	163.482	161.146	121.751	127.245	130.466	126.029	101.918	127.482	126.69	141.841	150.655	105.965	126.195	98.2557	131.588	129.506	109.566	85.2491	133.78	125.562	118.057	155.687	136.545	119.335	115.466	123.529	128.002	145.551	238.198	141.77	161.662	127.938	121.132	147.009	141.572	130.583	121.865	119.919	163.263
621.991	105.801	76.5615	86.1531	83.7769	86.7463	104.494	78.7893	74.6125	66.4379	73.1828	108.461	116.228	77.7481	82.1889	94.6209	82.0333	78.3553	81.0421	76.7382	83.213	113.081	66.9308	75.2704	58.6085	88.0975	84.1511	62.646	27.0961	85.65	89.2843	67.0408	120.763	85.9091	82.5954	69.984	72.4912	90.928	89.9885	161.894	85.8678	101.105	95.2241	81.8228	95.5735	96.8906	86.3273	89.8463	62.2675	113.908
622.868	100.909	66.5649	69.5049	84.4549	77.1903	109.625	77.0562	64.2192	77.0878	70.0784	99.856	117.241	78.0966	70.2319	78.6595	84.2571	91.906	81.2216	74.7694	74.3386	103.731	77.4925	66.0739	52.8648	88.1571	72.1283	52.8615	22.4352	69.8871	82.2337	71.9865	112.734	73.7603	72.5265	67.6077	71.2694	98.3095	81.0169	194.747	110.453	109.493	107.423	89.0517	100.248	82.4704	89.1985	92.2358	61.6858	124.638
623.746	81.6238	36.1024	37.4235	67.6121	50.7493	91.9992	62.8062	46.5589	59.9132	51.7243	74.2983	87.1671	63.9471	60.7363	60.7775	66.8039	77.3966	61.3258	53.5539	48.7972	67.1823	54.736	56.3157	43.6953	67.4227	40.069	36.3201	20.6532	41.0174	72.6463	63.9417	84.8726	58.1567	56.8581	51.0346	55.9883	84.7075	60.0201	157.947	96.4173	77.506	95.6425	68.167	82.0074	56.5157	60.594	76.2091	47.9454	109.474
624.623	71.1992	39.2964	33.2643	68.4354	41.6632	83.449	57.0508	33.3943	53.1789	52.234	66.9129	83.311	50.2743	59.6893	64.6577	74.2666	79.4659	59.6246	59.0386	43.5271	64.4823	51.0556	62.0106	44.3242	62.3446	41.5129	44.2861	34.0281	45.617	68.1377	82.1342	89.5652	64.2188	52.2928	45.596	56.9993	84.4107	63.6697	173.81	119.459	86.6304	115.34	67.0229	73.2354	55.8115	49.1467	78.9604	55.0751	103.147
625.501	25.4403	10.0204	9.85046	31.3865	17.3429	44.2137	36.8769	8.95847	33.3686	21.85	28.8693	45.7287	20.1176	20.0281	34.1278	49.9821	44.9843	16.6695	25.7198	8.27422	18.5027	25.4226	27.8484	9.40282	28.0638	13.6461	9.88648	0.86741	22.1426	45.2875	60.1771	51.9028	37.9944	9.40684	9.14227	24.1429	66.1693	29.4268	80.0332	72.8489	41.4463	63.761	38.8648	22.5355	20.3622	11.667	31.008	41.2898	48.7227
626.378	15.8737	6.22053	8.05721	6.75332	19.4929	31.4439	26.6509	8.04927	36.9777	17.0525	28.1651	24.2873	27.0814	6.80917	25.9618	34.5078	25.1178	5.41915	31.4271	7.13614	7.66403	21.5894	24.2851	-4.56989	30.827	21.7559	18.1658	-2.81661	24.4939	35.7079	48.4468	37.1564	23.4593	-3.95215	7.40737	16.053	51.4712	28.2612	91.6277	68.4331	40.2149	32.4105	26.0377	18.9485	18.6822	8.49233	28.5719	31.872	40.0258
627.255	0.12951	-19.4234	-0.42827	-0.39825	1.51719	7.98714	6.78982	6.93761	20.3232	-0.62767	9.53838	-1.84799	7.1157	-5.47181	21.644	11.819	-3.35202	-19.0775	19.1587	-6.07941	-5.15895	9.75783	13.5662	-15.0043	15.0536	5.72422	0.82516	-8.55434	8.92074	27.5942	44.5755	6.18811	9.14772	-15.001	-0.1165	11.497	46.2373	20.7339	22.8978	32.2873	11.2945	-6.34411	-1.58143	-3.59107	9.96843	-8.53444	13.5362	2.59256	17.2849
628.132	30.5627	6.77928	20.0115	19.121	25.6403	24.8489	38.2361	40.4251	34.7743	15.4983	36.7946	24.2853	32.8458	19.6729	71.2356	27.1926	20.5617	13.3931	46.0496	18.2959	19.4646	44.3952	37.7359	6.80884	44.1806	23.9583	25.6355	25.9552	43.6233	59.5482	63.2133	33.3631	29.0558	11.5279	20.682	36.5155	67.5095	48.5459	112.353	86.205	58.2877	18.8746	2.09664	27.8964	42.0876	20.2976	40.0981	26.0465	44.0961
629.009	44.1971	15.6548	20.6855	14.4018	43.7329	37.9228	45.9934	52.6921	38.7204	17.6795	51.7161	39.2003	36.79	25.7661	84.9502	33.6962	30.9328	28.4306	51.3273	29.5328	38.2493	50.4334	51.8062	24.0606	50.8116	22.1709	35.078	34.5306	49.0599	58.2131	61.2385	52.4527	31.077	33.6552	36.561	49.995	66.5687	56.4793	109.835	86.3207	68.6955	26.6912	6.30965	35.2887	43.3803	21.6972	53.7809	22.5135	49.1412
629.885	86.9945	44.8345	46.2363	64.3454	73.8891	85.8031	82.3296	89.1312	79.4012	50.9675	109.713	78.5207	68.2617	67.8621	113.254	87.8073	73.193	69.7575	98.8776	68.9763	79.1171	80.8802	86.2212	63.0299	95.8347	66.4863	68.3963	70.6835	78.5442	89.5918	92.8409	105.576	79.2447	74.6637	75.0294	99.2892	101.99	91.5979	201.615	151.033	126.57	88.5185	41.1678	70.7999	84.1395	57.3669	92.4109	63.2825	92.8567
630.762	98.8233	59.3334	64.9987	65.7549	75.5895	96.4041	101.302	96.4292	86.6651	62.3235	128.788	92.5072	81.6833	78.2123	109.436	97.5354	88.1989	89.3223	119.409	79.7111	92.4538	95.6304	93.4386	65.0271	103.063	84.1096	79.6843	78.8992	81.2059	87.2323	98.1361	120.436	75.0969	96.0844	84.0082	113.663	98.5452	102.036	204.717	146.202	122.052	101.682	54.8217	81.5151	85.7616	75.7726	110.841	77.1376	95.2021
631.638	98.3891	69.1324	72.1721	68.9843	71.0374	106.338	115.087	87.6457	84.2485	65.2729	132.382	96.0615	79.9365	79.449	108.971	95.6197	76.3665	100.438	108.992	87.3645	94.5825	88.3368	99.0194	67.9519	111.514	90.4227	80.9225	72.3163	87.4912	89.6342	99.1196	126.803	69.1221	97.4421	89.3043	115.686	91.5158	112.592	237.386	178.317	128.51	117.081	66.9711	93.3054	83.1127	71.4151	116.328	83.1602	99.5547
632.514	63.5213	56.3145	62.1881	51.7892	46.0988	92.202	78.6661	54.1832	69.0951	61.0648	99.3934	68.123	54.4265	52.2874	77.3797	69.1153	53.8113	78.1384	72.248	52.4598	67.5636	55.9148	65.1432	34.5984	92.167	78.804	71.658	25.2105	62.6484	74.6276	71.0026	105.635	47.6635	82.2919	60.8353	87.7878	67.6153	84.538	169.09	134.931	88.8054	89.8034	47.399	57.1009	46.6282	49.1424	103.381	58.1805	69.2648
633.39	35.9264	52.7202	65.8556	41.8191	53.2724	89.0656	63.8891	45.4735	61.3797	59.3933	81.0697	49.63	51.6926	29.6992	55.3347	54.1984	55.4592	70.5546	59.3047	43.7566	48.9937	56.0344	58.2949	12.3194	86.2733	71.4594	58.5605	3.1513	65.3458	66.3233	67.7747	88.6831	33.8829	63.9917	39.5024	83.5081	58.2711	70.4285	197.856	142.736	85.0778	76.1979	40.8528	59.1343	41.6454	42.5538	98.3144	60.3006	63.6923
634.266	18.6376	21.149	45.1534	15.698	22.2721	71.523	31.9847	35.4928	29.7221	35.8551	32.5268	9.3552	24.0449	4.23245	26.746	12.99	25.9087	43.9537	24.1823	18.5966	14.498	36.0573	34.4478	-13.1242	58.2548	46.1932	27.701	-15.2429	45.4169	36.6694	39.9227	41.9411	10.1759	31.9206	9.02986	53.2886	31.1201	36.9322	139.563	95.6484	52.9833	37.849	13.014	33.6763	23.6108	20.347	52.9817	37.5268	51.5543
635.141	18.4157	9.63645	32.5248	7.05884	4.78724	64.0279	15.8591	23.1866	6.67282	20.1884	22.1711	1.82565	7.38606	-15.0778	12.6582	7.6876	17.8634	20.2603	13.0955	9.49629	20.9196	27.3143	24.9795	-13.5207	34.7111	29.514	-3.21324	-11.1979	17.4665	21.7741	31.9784	22.3159	5.42099	18.6034	-2.94098	41.3698	1.0661	31.117	186.626	80.9996	52.3599	41.0624	-8.27309	29.319	28.2345	13.3426	25.78	23.9247	46.097
636.017	12.4787	-2.81209	7.84982	-12.2908	-16.0682	26.0695	5.98829	5.83362	-13.4113	-5.4735	-6.86846	-1.21062	-18.0733	-24.4669	-4.38586	1.93387	-0.817	-9.91533	-3.24882	0.80325	-2.80769	18.6027	-4.68981	-17.473	9.62635	-1.26532	-32.6174	0.83059	-5.46564	12.3738	10.2509	4.76735	-7.06961	-1.3927	-33.9759	23.1935	-13.51	2.67645	128.069	48.4258	21.584	18.3986	-20.1225	1.73887	13.4042	-3.6873	-1.25584	1.52374	17.5806
636.892	13.6344	-5.62239	-5.95567	-25.3421	-21.6793	6.93442	9.16641	-0.47196	-11.6153	-15.1896	-7.56179	-10.8606	-13.9705	-19.0372	-4.94608	5.3443	-17.4884	-26.1646	5.04577	0.0223	1.36654	15.7316	-3.96846	-19.3019	2.6994	-4.56325	-36.8086	2.67028	-15.5064	5.05952	-6.35681	8.62608	-13.8811	-11.2502	-37.5816	11.864	-21.2747	-4.39564	182.533	54.6094	23.9958	34.5681	-10.1144	-0.42084	7.17163	-4.49349	-2.27064	0.23906	12.7306
637.767	3.21582	-26.4043	-18.7928	-29.9724	-35.8503	-19.4062	-6.78493	-20.5307	-31.0677	-28.5042	-21.1152	-26.7978	-23.5437	-21.1565	-30.0347	-10.5454	-36.943	-50.408	-6.0742	-14.5897	-4.90618	8.62558	-17.1311	-21.9585	-18.0062	-25.387	-45.605	-17.2696	-40.2308	-16.2854	-17.1313	-1.77036	-14.9368	-26.8117	-61.483	-10.0412	-26.9877	-26.3037	131.947	22.4691	-11.8104	21.8956	-18.8202	-20.2891	-13.5255	-7.47192	-15.7575	-9.26264	-9.37355
638.642	16.306	-11.7582	-13.5962	-11.1831	-15.1574	-9.94642	20.7637	-21.1139	-15.7883	-9.5048	9.97761	-16.5005	1.86949	1.27049	-4.23669	-8.91743	-14.692	-34.2197	13.7817	2.54242	13.4517	28.2527	-10.8787	1.59789	-7.5857	-4.67868	-21.8019	-8.71112	-24.7166	-3.0215	-6.28312	14.3029	-5.63024	-17.0885	-49.8485	0.01267	-25.4507	-12.5692	182.4	62.9122	12.7891	46.1689	0.02208	6.23959	-5.84848	19.9488	16.9967	15.4179	6.07194
639.517	18.717	-13.3889	-11.9917	-26.3374	-9.85984	-8.32021	14.5679	-28.8509	-21.4689	-9.99402	3.03977	-30.6744	1.19337	0.66981	-5.34247	-30.0109	-19.8475	-21.8067	-2.04447	-5.97112	10.9077	15.1851	-10.5509	0.27588	-21.6749	-2.47599	-15.4469	-18.5469	-34.6101	-2.64694	-11.5845	1.52275	-3.51341	-16.4659	-58.4641	-19.4707	-29.55	-16.5845	157.975	52.6204	-1.02154	30.9914	-6.83685	0.50354	-19.2082	3.6037	12.1924	2.77822	-11.7308
640.392	33.2099	-4.89982	-2.03047	0.79624	20.0589	18.6358	24.8605	-9.83005	0.51495	14.5373	25.721	-12.4346	9.90736	18.7737	22.0423	-13.8176	2.65702	12.5435	16.1449	8.96108	20.6566	20.1107	27.7554	11.4024	10.2141	18.8137	24.0886	-8.96742	-9.32887	23.064	11.1865	18.6222	26.0604	9.66726	-40.6575	1.05569	0.67182	-3.33332	200.054	93.0182	31.7558	50.3935	1.15797	17.8255	2.37479	8.0217	37.5719	24.0628	16.6285
641.266	38.0604	-3.79122	18.052	8.16655	30.389	32.2115	24.9027	2.00455	6.44109	17.8843	28.2873	3.85844	5.76768	13.7657	25.0501	2.82728	18.2441	32.5754	32.0217	29.3351	29.734	27.9245	43.0413	11.3401	17.007	41.8353	32.7707	-1.76902	16.3327	35.7505	22.2896	19.5355	37.2751	28.0469	-19.0002	23.1577	26.9327	8.13232	174.223	93.0797	32.7582	43.9866	-0.55577	21.7036	19.2058	17.9146	34.7494	28.5334	25.9083
642.141	33.8646	4.84627	34.3209	20.2664	38.4261	43.6833	32.2308	11.1278	9.33255	27.9941	28.1838	15.699	17.2789	14.943	38.1975	30.7776	34.3272	51.2702	41.1995	46.9224	45.3922	42.9295	58.3034	23.7838	33.026	58.5354	30.5886	21.2323	37.5695	51.715	29.6448	32.2462	44.3562	39.9349	6.37307	39.1463	38.1952	31.4882	241.651	109.394	66.0665	59.9096	0.4558	26.4335	40.3737	30.6769	33.294	27.4975	37.7098
643.015	6.96929	-6.60787	21.112	0.55267	22.7788	21.4329	8.99181	0.29936	0.83598	20.5289	11.0711	14.8283	5.99221	3.78243	26.2421	34.0567	24.8224	27.1303	32.8024	32.3558	37.7086	28.2279	36.2587	12.4083	17.0698	42.2062	12.8518	22.35	25.4098	39.2214	8.0795	23.4914	38.5537	38.9804	12.0581	33.0885	28.3778	22.2886	178.758	73.4537	53.2048	31.9111	-17.7029	7.27893	25.3632	25.4824	24.1833	-7.4719	31.9061
643.889	-11.0541	8.47414	18.9843	3.47933	30.7296	31.7106	29.0137	0.33385	15.2352	27.0199	25.044	22.7518	19.18	15.574	35.1272	48.5823	33.5764	31.627	35.1052	36.4487	34.8203	33.6439	37.967	17.1639	33.5187	34.7862	21.9969	23.8002	42.8182	46.0688	9.97703	38.3631	30.0899	44.2358	34.9946	43.2581	24.1121	31.5047	244.364	98.5724	58.4841	44.5581	2.95391	16.3729	43.3394	41.2767	44.567	5.29316	39.6322
644.763	-18.7253	3.48901	6.11155	-13.1501	8.3513	30.6946	16.7001	-10.5742	-2.75181	11.5165	13.2918	11.3947	6.23814	12.3097	22.0446	20.2548	14.509	15.7537	10.9933	14.8494	9.7223	21.3262	20.4793	-1.34456	20.3641	16.9728	7.42359	-1.09218	37.6401	18.4936	-3.07672	9.13507	18.1198	27.425	25.5838	28.0445	6.12241	22.7728	189.614	80.7265	36.2844	34.3952	3.9151	10.3447	30.1214	36.2638	29.627	5.86219	27.297
645.637	-25.3649	-0.42095	4.89468	-16.3371	9.73167	34.9816	14.6277	-6.52264	-6.60561	11.6878	23.3297	-3.47419	13.4201	1.81498	12.2927	12.1168	3.34272	-3.79094	8.74696	2.40796	7.65819	12.4109	11.6264	-1.32815	5.65706	10.1021	2.89022	-19.7423	22.7717	-2.76164	-3.05568	3.32755	13.8313	11.6723	14.9936	13.4845	0.11544	16.862	226.392	109.67	45.0625	44.4087	11.9756	19.5994	28.3603	34.7264	32.4053	9.90935	15.9319
646.51	-24.7374	-9.51345	-10.9146	-17.5582	-3.91702	23.954	7.1722	-10.8852	-24.9335	-4.97496	6.94462	-9.77511	15.2924	-16.5534	-1.99602	3.03346	-7.23028	-13.55	-5.92668	-16.1711	-14.1444	-0.13944	-14.5822	-4.30386	-7.31686	-6.37973	0.15073	-22.8345	6.19657	-27.7254	-8.4646	-7.92953	0.543	-11.4297	-5.30652	-3.39285	-14.9227	-0.62373	188.144	85.6941	19.4855	24.9576	7.34371	11.9579	15.053	22.1497	13.3018	-3.59635	-0.32923
647.384	-12.6423	-5.99464	-35.4678	-19.1213	-16.2467	10.5047	1.22327	-16.2089	-27.6566	-8.89858	-3.61645	-23.0063	12.5676	-20.3323	-2.93682	3.26402	-15.775	-12.2869	2.46946	-30.124	-30.9669	-15.6645	-13.4073	-7.29299	-19.2225	-19.6703	-1.73193	-29.63	-13.092	-34.5096	-11.9621	4.83493	-8.96573	-23.5556	-9.02743	-21.1335	-22.7386	0.67122	200.165	84.0656	14.3573	21.6619	-1.57329	1.02491	-3.86643	-7.52164	-3.59001	1.6545	-7.82908
648.257	-18.6467	-24.6107	-41.6626	-22.7194	-31.4188	-20.2507	-14.0655	-29.3268	-32.6674	-19.3681	-24.8856	-34.2636	-5.87659	-32.6172	-15.0866	-11.1411	-17.2595	-15.0809	0.78602	-39.3471	-43.7816	-27.8313	-22.7424	-11.9274	-37.6839	-38.8723	-24.3729	-52.9761	-20.1585	-40.5832	-36.1496	-2.63151	-12.5895	-35.7505	-31.7674	-31.0882	-19.1955	-11.805	157.548	36.726	-11.9179	3.30512	-39.7021	-12.7391	-32.2441	-22.908	-26.2399	-5.44636	-26.2838
649.13	-11.5705	-7.5288	-32.3228	-5.2573	-22.541	-8.84645	-0.7082	-25.239	-21.8161	-2.07164	-20.39	-14.7035	-1.34025	-16.5857	-5.85661	7.73273	3.99554	1.29016	21.4474	-19.9523	-22.0435	-12.8911	-19.5386	4.0579	-32.3856	-24.0264	-7.50629	-38.8779	-5.70694	-31.2857	-35.4128	9.35356	-7.59126	-16.3895	-13.5261	-9.87867	-9.27304	-2.61205	205.883	56.9401	-2.79347	15.4151	-28.3071	6.48963	-26.8084	-7.10053	-4.40686	-2.07292	-4.90292
650.003	-12.0963	-7.92265	-20.1118	-16.4914	-44.9012	-21.7413	-2.75135	-29.1732	-29.1244	2.76846	-23.7112	-22.5874	-8.78267	-13.7309	-6.61859	0.11929	2.5805	-14.689	12.3926	-14.3798	-12.4923	-1.4242	-26.3072	7.30263	-34.4489	-21.513	-17.4638	-35.8333	-5.64373	-13.494	-33.4643	-7.59775	-8.69205	-19.6327	-18.0027	-3.40462	-11.0793	-4.16005	178.309	33.7171	-0.28468	9.37837	-29.7232	6.1496	-37.2558	-15.0034	-11.793	-21.8847	-14.9512
650.876	-9.66901	-10.9216	-19.4327	-23.5501	-39.8419	-17.3043	-7.93874	-23.7452	-31.3319	13.5376	-16.9947	-13.368	-6.36186	2.62403	-4.2543	-7.63185	11.2186	-24.8933	7.66402	-8.89583	-3.39701	12.1523	-21.2763	-5.92876	-18.6194	-14.8135	-16.6525	-28.9328	0.50939	-9.0236	-22.6555	-18.801	-10.2692	-18.9801	-22.0829	3.95732	-5.03473	-0.85783	207.345	47.8582	14.7687	17.4507	-27.0855	6.20472	-22.5693	-22.7796	-9.27043	-15.1749	0.43957
651.748	-25.3644	-39.3652	-17.8996	-46.1741	-47.4679	-25.9055	-33.6264	-37.8356	-30.7895	-15.1003	-31.9895	-18.5937	-24.2802	-14.2858	-22.1941	-32.8385	-21.1449	-45.4631	-20.273	-12.3659	-31.9415	6.39808	-33.3463	-38.0806	-37.6157	-30.0587	-46.0963	-43.9705	-9.18485	-20.333	-28.9592	-42.6062	-28.8906	-31.3547	-45.0241	-0.10569	-5.52052	-16.8073	110.616	22.0039	-15.9093	-4.891	-30.2962	-14.8856	-27.1936	-57.4434	-36.128	-29.7678	-6.9456
652.621	-23.0426	-34.2177	-7.32846	-47.1278	-36.569	-20.342	-43.8722	-36.863	-28.9733	-17.9057	-24.4721	-17.1472	-31.6872	-18.829	-26.7268	-35.7197	-29.6404	-45.2583	-30.6875	-12.5011	-32.0399	7.14642	-35.8631	-41.7496	-30.1598	-16.2841	-53.7444	-39.4921	-7.98241	-14.8362	-13.9572	-51.4663	-36.4977	-45.842	-38.3208	-1.41386	4.27808	-13.8384	127.903	43.8996	-16.0031	1.64519	-21.2976	-26.9077	-27.7906	-48.8912	-41.2211	-27.687	1.48732
653.493	-38.8151	-46.5364	-14.7194	-56.6866	-34.0646	-32.7448	-61.6611	-38.3462	-38.6528	-29.5153	-34.9952	-28.5906	-36.8017	-46.5996	-30.6756	-40.2936	-34.1057	-61.1919	-37.3924	-23.5463	-40.6626	-18.895	-44.1397	-52.1145	-50.0574	-29.7128	-65.0159	-40.8577	-16.9924	-27.9132	-21.4961	-52.889	-46.51	-55.4966	-56.0709	-15.2012	-0.33997	-29.1309	46.4399	17.2402	-36.1059	-34.9389	-30.2918	-50.5606	-34.784	-53.5895	-50.975	-44.3013	-14.0204
654.365	-37.4318	-16.3211	3.3822	-14.8135	2.27934	-3.96437	-22.9531	-6.79915	-15.8188	-12.1207	-0.34759	-15.7333	-5.72004	-12.0324	2.06314	-8.7626	12.3899	-24.7609	-2.08171	0.08522	-10.3949	-3.75409	-18.4265	-18.8028	-23.1077	-13.4649	-19.339	-16.4129	13.9247	2.54914	1.24368	-2.21166	-25.4203	-23.3505	-23.6693	-3.47089	11.5102	-3.08303	124.684	54.2168	-13.7788	-17.4242	-7.57691	-21.5641	1.19975	-10.2852	-12.4458	0.63573	24.7394
655.237	-18.0584	22.9419	25.1565	31.2071	32.7056	23.2584	5.12277	20.5065	18.6248	7.16699	40.4959	9.12287	17.3119	24.8027	34.1743	16.6582	53.2073	22.8612	39.5414	26.6396	18.5404	7.52762	6.14373	7.58442	7.86859	23.6883	6.89967	-2.65346	32.5712	38.9669	6.32974	33.5785	6.94607	9.42915	12.5752	21.3458	27.46	27.0188	147.212	67.326	0.66155	5.60499	6.92206	10.1217	30.0484	28.6458	1.90471	48.6216	41.3019
656.108	14.0218	73.8053	72.2571	90.2933	75.3564	63.7176	66.0153	59.0779	79.9694	56.3291	98.0478	55.7916	65.7479	87.789	77.9941	55.8265	95.39	72.6246	108.039	82.1743	72.9732	56.7826	57.3009	59.6113	55.2112	68.3323	79.3534	42.2219	73.6312	78.9637	43.8704	81.4984	66.8579	72.174	72.2536	63.4697	57.5872	71.1591	244.925	141.691	57.7703	79.7481	41.4716	61.6808	83.326	81.5788	59.4463	111.94	76.5148
656.98	58.3397	112.247	113.395	125.059	101.104	99.1697	92.1661	102.035	117.484	98.2436	130.37	92.2724	108.006	115.594	110.275	99.1903	123.904	101.746	144.425	126.034	110.561	103.687	89.7858	102.914	101.465	102.805	129.386	80.0097	106.272	104.999	79.3673	104.627	109.42	113.878	113.608	109.799	89.3697	98.4321	286.437	179.164	90.9489	131.836	76.0685	99.8576	121.188	118.959	95.5792	153.713	105.218
657.852	108.805	157.219	144.556	144.206	129.131	148.509	106.022	138.485	145.339	154.842	147.354	121.188	143.073	144.27	141.134	132.923	139.379	117.945	181.145	163.24	133.969	155.96	137.223	140.15	147.659	134.402	184.532	109.049	139.316	136.248	127.34	132.44	151.443	150.902	154.149	153.254	112.988	135.119	360.793	224.645	136.463	181.664	127.743	126.942	158.3	143.22	127.709	184.696	148.449
658.724	117.384	147.645	151.266	126.492	131.442	144.45	91.0425	140.839	132.467	157.547	140.797	124.906	142.885	129.816	127.368	119.566	134.412	103.298	179.334	162.285	121.634	156.161	154.752	141.186	148.078	117.329	175.887	111.366	142.602	126.758	122.118	126.458	146.339	142.206	140.852	160.907	112.855	129.53	307.381	197.266	142.562	171.43	119.27	110.187	141.961	126.481	114.69	176.285	140.544
659.595	116.669	148.063	142.624	110.839	133.692	147.481	76.3511	130.175	120.09	150.414	116.49	133.249	134.347	111.326	104.983	123.862	132.634	93.8216	166.911	140.006	107.21	143.41	144.403	121.906	144.682	107.402	162.427	110.342	146.383	98.7686	111.395	115.644	133.599	130.732	126.592	144.993	104.852	116.236	322.424	197.924	140.348	156.509	117.94	89.9802	124.126	111.936	109.462	156.471	138.971
660.466	88.7966	112.892	103.966	69.909	89.1774	114.355	58.7914	92.7794	87.4049	116.198	76.0557	108.532	104.887	71.5048	75.1068	102.848	108.708	57.9787	131.038	90.8711	67.3595	108.767	116.871	86.7815	104.899	66.7007	121.284	90.3119	121.084	71.7832	85.7592	86.9817	98.2277	103.291	90.2149	116.028	76.459	81.0832	232.172	145.969	103.995	113.029	92.4783	51.9059	79.0394	89.8018	81.174	121.048	102.617
661.336	75.4543	95.5496	78.5889	67.9626	71.477	106.159	63.3516	83.3835	68.3632	87.1712	66.2105	90.623	91.7788	62.9924	72.6691	118.593	118.947	59.1895	131.947	65.991	78.7418	79.8161	118.371	62.5654	96.2284	64.3502	98.4469	76.8173	112.965	70.3096	75.538	75.028	78.8345	105.563	79.521	103.751	70.5242	66.9804	266.912	153.019	102.108	100.406	82.3903	48.5147	64.3974	88.0657	80.283	118.001	96.7561
662.207	35.6197	62.0445	56.9755	52.8983	45.4744	73.7673	55.0247	67.5816	54.4006	44.6906	38.8813	71.8605	72.9468	42.9528	67.0548	101.338	98.6715	53.0135	113.556	41.7357	45.5848	46.898	94.293	39.1382	52.8805	46.0641	61.9148	49.4759	92.6014	65.4788	43.3416	41.7685	46.9549	87.6479	45.6674	79.1352	42.8577	45.7612	215.802	117.199	65.5461	70.0379	49.5601	20.2079	43.0422	61.6684	57.7291	94.8906	62.192
663.077	44.1918	69.608	67.2031	69.6482	55.1133	67.679	64.8844	77.3441	64.7567	43.947	45.6125	79.341	78.0362	56.6183	70.0548	106.164	93.6843	77.7376	126.851	52.1713	50.8803	57.7642	97.6437	49.2822	61.2763	70.0138	63.6094	44.7836	87.6913	86.8811	52.1938	55.5081	49.2205	99.2301	63.1973	91.1728	49.4084	58.7258	251.828	148.265	68.4277	87.3585	50.9186	38.0378	52.4982	57.1468	67.5208	107.655	82.4412
663.947	60.073	69.4312	71.6462	67.1653	60.2366	47.5153	59.9497	72.1325	70.8562	43.7141	51.5556	81.3641	73.2784	45.1549	75.6695	101.044	73.0319	78.3535	119.352	57.8618	42.8398	58.8858	87.456	60.87	59.4194	69.2585	56.2187	48.7069	84.8907	84.6696	45.7786	57.3957	52.1031	95.4482	65.3039	92.5923	62.8781	67.783	212.221	128.38	40.0938	83.4177	47.0295	36.411	50.6838	45.7304	68.3031	92.8807	69.0617
664.817	82.8761	106.251	101.25	90.9971	81.5651	60.3415	83.5066	97.5229	89.8056	78.7029	78.7125	90.6609	98.9305	72.2404	98.1236	104.171	97.5182	89.7725	139.381	91.3816	72.5271	96.8242	101.682	108.852	86.7128	91.558	82.7024	75.8602	116.87	101.54	74.1624	84.1168	90.5744	110.957	85.12	112.298	88.7471	100.437	275.569	160.031	69.6104	107.194	66.1998	75.1464	75.4933	63.5904	103.085	110.761	112.184
665.688	93.841	124.497	133.691	112.376	111.051	66.9678	89.5625	112.471	109.44	121.175	103.678	100.664	112.417	93.5148	121.615	119.643	122.512	107.754	155.173	109.886	101.253	131.409	118.612	145.365	105.919	118.582	102.744	80.6485	146.053	127.656	78.1819	105.091	116.089	113.173	101.748	141.676	109.044	125.015	292.936	171.274	90.3032	98.3338	92.0408	102.765	100.863	83.9283	115.749	119.674	120.52
666.558	112.583	155.904	160.11	147.23	143.559	110.592	138.031	132.147	133.221	170.001	147.3	142.83	143.309	149.635	154.141	144.515	152.246	137.285	202.088	133.96	151.278	165.327	158.795	182.062	145.419	156.129	160.209	120.21	191.828	151.278	118.393	143.53	157.056	139.844	139.65	164.276	127.261	162.411	383.198	215.517	155.749	134.44	128.609	155.631	145.645	137.929	140.504	145.351	144.346
667.427	127.443	167.994	166.866	168.98	158.552	138.715	156.712	134.604	164.249	193.642	165.023	168.358	155.117	178.221	163.212	167.319	175.434	155.997	235.957	159.122	179.386	180.085	164.18	195.115	152.469	162.936	175.786	161.24	203.282	164.092	133.905	156.869	178.707	142.301	154.943	169.461	148.988	183.259	378.22	223.567	188.92	147.286	148.596	172.109	155.583	172.518	152.822	172.863	153.045
668.297	158.826	207.975	191.677	201.895	188.837	184.488	198.973	164.323	209.809	231.371	197.044	205.148	194.86	213.426	212.83	216.471	211.797	201.372	281.262	200.737	224.486	221.009	198.841	224.167	188.654	200.284	222.676	207.043	237.879	217.226	180.977	178.426	224.318	176.832	199.568	205.693	188.356	229.821	454.825	276.524	244.875	197.824	189.804	208.827	195.698	236.926	197.118	231.738	192.918
669.166	192.825	220.505	202.833	223.881	210.251	228.556	230.158	191.486	224.611	239.402	226.898	232.17	219.091	226.842	248.994	238.334	234.236	242.386	311.175	229.435	259.846	236.756	236.904	251.846	210.379	228.939	262.963	244.34	259.115	256.764	217.402	205.761	229.39	211.761	229.915	240.128	214.275	252.917	407.656	290.497	254.82	224.161	201.616	218.693	217.225	276.037	227.608	270.054	219.96
670.035	254.963	264.878	246.551	276.966	262.824	282.924	279.463	266.451	266.893	287.385	274.362	280.281	263.421	255.313	298.623	289.152	276.464	292.646	351.212	287.792	308.175	284.364	288.737	312.929	261.7	283.689	318.789	291.003	313.365	304.838	273.901	255.119	262.549	262.738	272.91	300.115	256.999	302.251	453.877	353.178	296.264	280.121	241.651	254.36	267.65	321.819	281.937	328.708	266.568
670.904	294.121	290.524	283.161	299.773	287.058	317.965	300.217	316.901	289.073	320.327	308.616	310.597	295.267	275.716	321.605	306.184	305.355	306.452	357.9	327.356	317.464	322.659	320.14	353.99	289.488	299.216	348.467	325.98	345.512	330.478	317.028	304.366	281.907	298.259	308.951	346.301	285.111	336.175	409.186	354.67	290.177	311.664	259.142	267.377	305.009	345.687	308.988	368.54	295.465
671.772	359.504	355.481	351.207	357.333	348.878	371.085	359.76	379.847	349.848	391.358	381.175	363.423	354.085	339.874	375.255	364.778	379.311	368.347	418.478	389.735	375.875	391.987	388.291	415.226	372.369	356.311	408.505	388.78	417.955	384.739	394.272	395.744	344.623	368.986	375.945	413.045	348.653	392.529	481.336	418.744	353.648	378.852	335.499	330.962	365.574	392.26	374.411	430.917	373.492
672.642	401.115	400.455	404.51	402.073	388.749	417.024	405.741	425.877	402.186	435.158	427.731	407.311	401.47	393.828	419.972	414.938	436.309	403.051	456.815	442.258	419.643	434.606	436.107	460.672	430.011	396.16	446.976	433.925	477.61	432.297	438.015	434.766	388.155	417.319	429.318	460.643	384.66	437.878	510.078	445.041	395.455	427.82	386.636	359.1	414.015	443.694	408.287	465.431	417.921
673.51	440.225	456.567	464.023	454.938	443.41	479.869	461.93	468.237	468.181	494.979	481.602	462.299	468.75	469.827	466.893	474.017	493.712	466.026	518.983	499.726	487.488	482.025	498.848	512.256	492.985	461.671	515.221	480.064	534.809	489.872	504.925	501.022	453.896	479.104	489.329	514.109	440.548	483.222	617.516	515.355	475.452	479.846	457.716	428.345	475.477	499.491	459.566	528.158	484.974
674.378	458.403	473.054	470.267	467.739	464.161	496.953	467.65	455.312	490.332	495.413	503.107	470.587	483.507	506.311	484.223	481.101	491.489	484.62	540.833	516.69	501.357	483.365	507.605	510.525	508.569	475.915	527.303	497.668	546.01	504.244	505.37	513.759	470.258	482.319	507.79	513.323	470.09	492.975	626.445	517.525	491.826	497.749	482.869	455.846	490.071	534.338	465.079	537.37	496.008
675.246	436.974	467.148	454.022	451.373	446.726	481.381	469.541	419.471	484.49	477.521	495.557	441.709	487.607	507.407	477.171	460.76	476.104	475.027	544.576	506.719	488.288	448.337	491.893	498.904	491.007	470.427	502.732	496.776	527.868	492.156	496.538	499.98	462.794	458.137	495.574	473.014	465.591	479.803	668.457	512.424	493.074	487.443	473.531	455.841	474.352	519.441	449.452	518.807	479.011
676.114	347.448	371.048	361.862	366.704	361.49	374.127	373.932	326.695	397.326	386.511	390.433	347.784	399.664	413.092	390.282	368.355	379.563	388.643	451.734	395.924	394.816	375.947	397.865	412.448	394.454	371.464	390.75	399.779	438.289	393.43	393.537	402.222	367.851	348.214	395.829	381.131	381.548	384.484	535.282	403.939	383.54	382.851	369.913	354.293	387.327	415.954	358.749	430.162	365.544
676.981	264.706	267.233	261.844	270.561	272.981	277.33	278.478	253.124	281.012	292.951	286.163	254.712	303.486	309.407	293.921	262.585	279.816	285.876	343.424	275.341	284.323	275.799	303.856	323.984	294.52	275.757	293.146	292.756	357.756	283.705	291.328	307.926	273.958	252.312	291.658	284.194	283.38	268.315	446.15	322.045	274.33	285.476	270.408	265.084	297.281	309.907	255.521	329.131	253.742
677.849	142.411	134.654	127.589	138.157	139.993	146.805	148.222	144.522	151.501	168.32	140.571	125.332	167.156	164.528	158.5	120.466	144.128	140.947	208.015	142.492	135.491	141.143	176.816	200.269	154.453	145.288	144.733	159.412	235.19	140.638	147.916	165.152	153.618	111.285	153.595	158.689	154.04	139.046	268.669	168.564	117.516	155.854	148.338	121.666	160.181	163.289	129.03	194.525	110.423
678.717	40.7199	46.6429	43.0507	45.2031	41.9796	48.5011	55.5712	69.0687	51.0497	75.2914	34.1877	37.0056	71.5771	59.3275	56.1189	29.5097	58.7271	47.51	108.496	45.5769	28.1994	55.317	74.6304	100.834	51.3271	50.3533	44.1186	52.2674	142.209	40.2545	50.2641	51.8181	66.892	24.5533	54.4405	63.0277	56.2378	51.9075	198.282	100.43	27.5325	64.5859	73.2664	18.2275	60.4391	58.8869	50.4799	100.556	24.234
679.584	-39.9011	-32.3781	-35.2068	-41.529	-35.7108	-22.4831	-21.9526	-19.7658	-22.4456	-9.03595	-42.9241	-28.2101	-5.2351	-20.4446	-21.8252	-38.9384	-4.86202	-24.8989	26.9703	-34.556	-45.8169	-29.5726	-24.795	14.7532	-16.0217	-32.8336	-17.9128	-26.1621	50.4087	-29.336	-28.3706	-31.4304	-15.2775	-40.1722	-25.6742	-4.69398	-31.0298	-29.9385	106.499	22.6547	-54.448	-16.3677	0.10159	-61.224	-11.8224	-10.2526	-22.713	13.2333	-26.3299
680.45	-68.5846	-60.8948	-65.8128	-60.6035	-56.969	-52.8758	-48.8653	-47.0804	-39.7491	-43.4659	-63.4086	-48.7626	-40.3542	-55.3346	-49.2985	-46.4999	-27.7673	-45.4885	-9.98151	-61.0259	-65.5447	-52.2101	-66.5365	-29.2374	-42.9261	-49.9212	-36.1467	-61.4781	1.91908	-46.118	-55.7179	-68.1852	-50.1322	-56.741	-57.9741	-25.5547	-61.6052	-56.0673	115.196	35.8888	-68.4051	-45.4503	-20.9869	-80.8137	-39.0483	-33.034	-41.9489	-22.8914	-39.4339
681.317	-94.7638	-70.7824	-94.6944	-79.0527	-70.4542	-71.175	-73.7207	-70.1952	-57.801	-75.2223	-65.1998	-76.3731	-55.3052	-77.6504	-57.642	-68.5353	-44.2344	-71.2566	-42.7379	-78.3329	-73.7139	-70.8283	-89.0085	-56.5157	-71.1317	-78.2024	-58.0428	-82.9602	-31.6195	-59.7408	-71.2874	-91.2706	-82.7277	-73.0279	-80.8524	-44.7696	-86.1258	-72.2511	84.2442	19.035	-90.909	-72.6988	-51.627	-87.6282	-62.7372	-45.227	-44.7173	-44.7946	-64.7755
682.185	-89.449	-49.8303	-82.1239	-52.7213	-53.2834	-62.4879	-61.0641	-56.3034	-41.0601	-61.4156	-42.4443	-69.922	-36.4893	-64.4246	-30.1857	-60.0006	-39.5171	-61.1189	-21.176	-72.9189	-58.1526	-55.8642	-62.6265	-38.9109	-65.375	-60.2615	-47.4266	-62.3256	-30.243	-51.9561	-60.2659	-64.4397	-78.9569	-65.6566	-73.2524	-38.8818	-72.709	-60.6554	154.236	50.7211	-57.1281	-50.8164	-36.0832	-55.666	-58.419	-33.5873	-26.4635	-33.7483	-59.8189
683.051	-76.509	-38.5189	-77.3569	-41.8273	-45.7646	-66.2349	-61.1742	-54.0924	-34.2413	-62.7045	-42.0229	-63.5338	-40.8312	-65.5614	-19.3753	-55.2885	-36.541	-76.3672	-15.4247	-70.9293	-53.6827	-49.656	-50.3359	-38.1635	-49.0195	-61.6074	-56.5823	-55.0523	-32.616	-56.459	-55.9783	-62.6884	-82.2723	-76.422	-57.2048	-44.9784	-70.6551	-64.9537	138.517	36.75	-49.7618	-46.9611	-34.7756	-54.7463	-64.6245	-38.9865	-28.9695	-29.1296	-72.5845
683.917	-53.8728	-29.3809	-40.0325	-14.2965	-17.6103	-52.5414	-45.9593	-26.1009	-19.9579	-27.4366	-26.1194	-31.3559	-25.7876	-40.1732	-8.05444	-27.8983	-12.9301	-66.1135	11.4245	-56.1383	-38.2553	-33.166	-25.3351	-4.62923	-36.1046	-31.2813	-39.2874	-24.05	-7.92633	-45.3245	-33.8648	-31.0704	-43.8394	-69.4862	-35.9544	-29.4955	-45.6233	-42.6725	194.684	66.0847	-16.921	-18.3623	-12.9589	-29.865	-49.345	-24.2461	-15.9766	-3.07113	-50.3198
684.783	-40.2579	-21.9804	-32.4608	-7.26017	-14.5008	-63.0898	-64.2722	-22.8954	-27.2088	-37.5206	-32.4706	-27.8097	-39.2816	-38.7082	-24.9241	-44.2002	-8.3116	-61.6674	23.7499	-51.1128	-46.8152	-39.5684	-29.9044	5.53534	-36.0353	-32.9734	-42.5543	-20.6975	-6.27868	-42.5817	-47.6461	-27.6473	-27.4482	-72.6078	-43.0866	-40.5069	-41.3975	-41.615	140.378	45.1373	-26.5554	-12.9992	-12.7827	-41.7949	-40.6074	-15.4521	-40.5921	8.36787	-45.576
685.649	-26.8024	15.6473	-2.4528	8.31361	9.01458	-31.4761	-23.4421	-2.102	1.07464	-5.91914	-8.06358	-0.38315	-7.14517	-22.6877	-4.57703	-10.1311	28.3958	-18.573	67.5515	-9.01558	-13.3586	-24.6539	3.92549	33.442	-9.90911	6.91799	-0.64195	14.6505	29.7118	-11.459	-13.3901	-1.54903	9.34272	-39.2231	-4.69186	-15.5555	-11.0022	-8.76083	184.568	80.9884	12.1753	32.8004	16.8695	-17.9435	-6.61887	5.46456	-18.3467	36.3852	-7.66799
686.515	-33.0349	11.4583	-15.6743	-10.2516	-7.05363	-46.7944	-27.5647	-17.5048	5.13926	-13.1274	-27.0213	-27.8071	-16.2666	-28.8588	-21.9085	-10.6265	20.2923	-17.3244	66.7108	-34.9997	-12.3174	-24.7196	-9.35183	8.82788	-16.2567	-1.9482	-5.93405	0.5298	19.8687	-19.8066	-20.1151	-11.8362	-5.51016	-38.3899	-19.2325	-19.1921	-12.1479	-13.5274	127.918	51.7358	-9.23992	10.4731	-2.66873	-39.978	-9.72396	-11.5187	-39.523	29.1337	-22.8171
687.381	-12.1439	25.0383	4.18918	-3.03093	18.8798	-24.8931	-11.1116	9.99967	12.1816	5.2727	-5.55711	-15.8537	6.62459	4.31345	-7.55032	20.8013	45.0444	17.0026	85.719	-27.2491	10.6519	7.4617	0.79619	11.9154	-2.67025	17.4989	21.9089	15.701	44.2231	-0.83979	5.13833	8.14218	5.21567	1.68619	-3.06096	5.97074	1.20235	-6.38119	152.603	74.9418	12.1579	19.5412	16.1553	-12.6642	11.9962	9.4213	-28.6576	48.4536	7.16232
688.246	-7.31531	28.4266	0.01337	-7.08361	28.2065	-15.5861	0.40672	30.8462	21.8523	15.4503	8.06247	-20.4556	20.5129	19.5485	1.22939	33.4545	48.7607	22.2412	92.188	-14.8755	21.2394	21.1044	12.1615	23.4007	19.9277	17.1996	26.1352	23.78	60.9378	3.29877	4.89225	10.0389	14.2682	7.55834	6.23734	14.4806	9.49653	3.45875	140.877	57.2181	17.5749	22.0309	19.0603	-7.67674	15.5344	17.9199	-14.4326	55.7946	-3.75088
689.111	8.73259	42.4288	19.1029	18.8527	39.1844	23.1324	13.9324	66.4924	26.441	36	22.7061	5.73693	46.217	34.8157	26.8878	50.0133	63.1309	32.7013	116.8	7.5891	45.3927	46.7925	51.8611	45.5539	35.7154	37.9145	39.5575	39.0852	85.5734	18.1765	26.906	22.3012	30.5484	30.5301	25.0577	32.6877	25.4465	17.4882	187.24	93.5552	41.853	42.4268	47.4333	12.6675	20.4089	36.9414	15.9812	85.5352	14.9209
689.977	26.8561	47.5351	27.8827	36.9556	35.5151	47.9704	22.6489	83.145	41.2792	58.3576	36.618	20.8501	60.4697	49.6313	41.3349	63.4163	70.9196	35.8983	135.11	34.0443	51.1253	51.8415	75.0201	71.649	62.7971	40.9735	48.9964	52.0346	105.364	31.6071	49.2267	23.2978	41.491	43.5472	47.5644	53.1427	31.6006	26.3242	190.659	88.4091	44.7302	53.05	53.0465	35.0506	33.69	59.0738	26.6197	111.909	27.0861
690.841	40.3821	51.3167	59.7486	57.8845	51.4489	73.7606	28.5871	84.6325	69.3459	92.1873	50.5747	51.0219	59.1343	65.3956	53.2217	87.605	86.9613	53.6232	160.136	62.486	60.0352	59.9825	79.6191	97.1994	78.7197	66.9261	84.7113	65.5757	129.7	55.2163	73.2238	43.4481	64.4309	57.2008	77.3308	65.7575	52.7206	38.6916	261.113	133.269	63.9454	79.0394	72.8796	61.8741	56.2582	85.2383	39.2985	144.62	55.7266
691.706	38.5427	74.5046	70.7846	65.1397	51.217	73.1848	31.8478	71.1431	61.6688	96.9905	54.9777	55.1501	50.9085	55.8475	46.6923	70.3054	102.921	59.5782	157.785	70.5969	50.6477	56.794	69.2171	109.449	77.5987	56.7615	83.8703	62.7576	142.789	67.1873	81.2012	46.5091	62.6348	49.8461	80.9488	51.723	59.8929	54.2663	229.894	131.685	50.6256	80.0155	79.5787	57.5757	69.6189	89.628	33.5688	153.263	62.0134
692.57	43.4303	104.025	83.1746	81.0627	61.8803	78.819	31.9767	64.8872	62.5924	92.6611	50.2122	51.9257	64.7768	39.1648	61.8661	71.2089	117.971	72.9556	163.245	71.2256	47.5332	52.2374	69.1209	123.937	74.2126	54.9164	81.4806	67.0795	154.061	79.4045	74.0809	57.3803	60.5582	50.7044	77.8821	39.6327	58.7105	65.0509	240.041	139.673	53.8824	94.8823	84.1505	56.0556	82.1167	86.0338	35.3753	157.159	58.8842
693.435	18.7879	105.602	33.4385	41.4561	41.6258	41.6678	19.0615	25.9584	49.5072	56.1248	14.4661	22.4944	38.8927	-1.19467	40.6513	33.7995	83.9277	55.2582	123.959	31.7417	25.0958	32.1131	29.7814	77.1323	58.8872	16.6567	44.3866	31.6057	120.472	60.4185	40.5118	32.6098	14.2571	8.81715	45.1416	3.74554	39.2911	33.5616	141.093	84.9807	19.5725	60.1332	58.341	21.8219	41.5589	42.3777	13.3287	122.159	7.65857
694.299	-2.09596	85.5414	2.5329	12.4595	23.8959	14.8959	6.61901	5.4283	14.8129	39.7233	-7.55281	2.85064	21.5151	-14.0966	24.4432	13.2329	49.5849	19.7792	91.05	1.08089	8.13629	15.9131	11.6624	40.2969	22.3194	2.91757	11.8056	15.2482	102.958	32.9971	11.6088	13.4151	-13.0632	-24.6256	15.2981	-3.01051	25.805	7.74893	108.566	69.1883	3.41551	39.6593	42.5648	2.59658	5.74143	11.9456	-4.97314	92.1285	-17.1887
695.163	-20.2333	40.1986	-24.2757	-11.8869	-5.01461	-21.7606	-24.0478	-18.0101	-21.3806	1.2695	-34.6955	-26.2793	-11.7262	-26.0595	-8.01024	-14.9526	21.9054	-12.548	55.5919	-36.3347	-9.4392	1.3764	-17.8427	28.743	-13.1687	-25.2631	-22.6472	-7.03575	72.2661	10.8531	-11.307	-16.0556	-44.0673	-52.8984	-28.0625	-25.5819	-16.006	-20.2184	41.1234	17.8604	-25.6512	1.98365	9.88036	-29.9662	-24.6956	-13.2999	-27.7917	63.2388	-55.8968
696.026	-24.7832	26.7456	-19.5002	-6.42181	1.48654	-5.51527	-18.2632	5.40143	-27.4344	4.18326	-33.0681	-1.31023	5.89328	-17.3493	-3.38612	12.6059	28.308	-17.4638	58.6821	-14.206	7.35446	17.3817	-14.3026	50.4556	-0.716	-18.9881	-12.8366	16.0695	60.8356	7.11917	3.27326	-3.55654	-34.2329	-44.1357	-18.6484	-3.09861	-11.2591	-21.7634	77.9432	45.2928	-7.34555	15.0592	9.22625	-14.7161	-19.1377	5.7028	-11.887	65.2622	-46.2373
696.89	-10.8178	12.0513	-12.7806	13.3187	-6.76078	5.94896	-18.7301	15.7314	-23.4253	17.2466	-24.0978	-6.70209	11.981	-7.07942	2.01149	28.341	32.3024	-14.6128	68.6557	-10.0709	17.7281	20.5951	-13.6261	67.7728	2.41339	-14.0583	-3.20727	18.7688	63.0568	4.43851	13.7203	2.72458	-34.2555	-27.3692	-10.1183	17.4818	-10.8356	-17.718	89.1526	53.9037	-4.69565	2.51314	16.0286	-7.53272	-12.5366	24.833	-5.81478	59.9227	-43.1037
697.753	14.9032	20.3773	14.2721	37.5077	10.2011	42.9561	2.27754	37.688	-6.99354	42.7763	4.6084	5.53786	33.9704	26.9291	27.556	47.7512	54.7261	10.294	103.441	9.25452	31.8702	44.5113	19.7659	95.6975	13.5505	11.8366	22.5853	33.9426	75.2235	25.0271	42.9626	31.4044	-3.89229	20.4126	19.3316	48.7409	9.61352	3.33755	176.147	90.0401	13.813	30.5502	44.0949	26.1117	26.815	49.2832	25.6331	87.119	-0.89072
698.616	28.4761	34.2161	19.1529	37.6123	21.689	52.4365	17.7723	50.4211	13.6042	61.6521	9.14193	6.48979	42.0794	41.3584	35.5449	56.5838	63.5712	29.6749	120.385	14.2022	35.8107	53.6469	28.6673	106.441	24.8866	19.1026	49.1899	48.3451	88.237	40.9356	40.2384	36.2307	13.0169	36.249	49.4929	50.2895	23.8472	11.8083	199.554	79.0235	17.9835	43.8216	66.0579	29.1359	50.4113	59.7596	38.5059	90.2264	16.8053
699.479	29.4575	47.6558	25.8861	34.3787	31.9875	63.4712	28.5171	49.258	8.05676	65.5104	5.37398	13.4537	54.5327	42.1376	54.126	56.3473	83.312	38.3793	130.349	21.2416	38.6049	48.0457	42.7	105.864	20.9098	25.9237	62.6793	47.326	77.4326	43.1531	30.888	44.2755	18.7872	38.6176	49.8696	56.2237	23.8719	18.7946	240.505	96.2244	31.3733	54.1225	76.1799	19.691	53.8255	59.0132	52.1393	97.2752	44.8248
700.343	19.1822	37.4506	-3.39282	9.561	2.48094	34.007	16.7185	27.9685	-9.90839	42.3745	-14.1391	-1.83344	23.3233	14.9615	38.2712	11.9814	58.0075	9.00926	96.8845	5.29429	3.93084	24.3331	34.5087	81.0204	3.8411	-5.91119	30.9563	19.8999	49.0981	21.6192	-1.21278	8.71957	-15.0129	13.9617	26.269	28.8609	1.59063	5.59732	167.658	46.6703	-6.75762	23.2114	45.0789	-12.3353	17.4693	34.1188	21.7761	62.9952	20.5346
701.205	3.37427	21.6022	-26.6776	-24.5754	-2.92991	7.72368	-4.3072	6.11602	-8.25185	42.8627	-31.3312	-5.44609	7.86035	4.15838	25.9115	-9.57142	42.2441	2.14151	83.5875	-7.78917	9.63981	11.0022	18.3284	55.9449	-8.51778	-21.5054	19.9395	4.08434	28.6427	11.053	-6.88858	-5.17312	-29.6613	-9.5973	8.09354	22.1962	-8.5753	-16.0813	162.904	43.9937	-6.70351	8.15315	19.2361	-16.7642	-9.74447	11.2859	7.11073	46.2711	11.2474
702.067	-10.4057	-5.10429	-43.8629	-41.0616	-24.6425	-27.9142	-20.7233	-9.3025	-30.4994	24.2195	-29.0998	-16.5727	-18.7373	-10.9452	-2.6206	-39.1172	10.8108	-8.86382	58.1857	-29.3401	1.15887	-9.72678	8.56988	37.7031	-33.0476	-37.8357	5.93666	-6.52924	20.3406	-10.7583	-12.0604	-21.0945	-45.3839	-34.0012	-15.9766	7.58855	-13.6057	-31.5569	110.096	15.8771	-35.5365	-7.23155	-14.1893	-33.9416	-28.2936	-9.63092	-15.0476	26.7528	-8.12304
702.93	-1.48784	16.4048	-9.38521	-25.9132	5.28243	-4.38723	-8.77993	3.69892	-19.9893	34.0131	-10.4536	-2.93278	-2.5585	-4.78835	6.52767	-11.699	31.3605	-2.31492	78.1454	-10.7237	24.2879	8.31836	12.1039	72.9338	-10.5236	-7.51365	36.7507	23.0927	55.0172	4.39179	17.3177	-2.50025	-6.80565	-18.5309	-4.19832	14.9563	3.29466	-5.93089	148.965	38.0356	-7.03795	21.7621	-14.2903	-11.6089	-1.64169	14.6246	12.8798	57.8912	11.6262
703.792	17.0577	48.6012	5.78643	-0.2222	35.1924	20.3182	11.3205	29.51	11.332	50.7563	6.57828	7.53003	19.5411	11.1518	12.1336	5.06436	51.6668	24.4905	100.895	16.4252	42.3428	28.9929	14.674	91.9742	21.5114	10.3168	53.1154	49.3356	79.7245	28.2507	33.7933	28.3933	17.1955	-13.5485	11.0128	25.9802	21.2282	24.6086	146.441	53.5913	23.0625	42.7061	16.7813	10.4215	26.6478	51.3896	41.3625	73.934	24.2345
704.654	55.453	98.9286	35.2774	41.255	82.9812	53.474	45.8969	76.5524	48.2564	98.6487	54.2478	37.7244	70.9063	61.1982	51.4023	44.8221	95.5675	57.8385	161.545	58.3809	69.4225	56.9204	57.0173	125.346	53.7819	56.699	93.3535	96.585	118.234	69.1902	62.3421	75.4424	71.8399	18.7795	49.8239	68.1282	70.6946	57.1803	216.825	114.307	67.8854	75.0058	76.9824	42.5935	76.5365	100.464	60.5863	116.152	64.4616
705.516	76.5872	121.525	53.7592	63.1376	99.8141	65.0918	57.934	98.6553	80.3475	122.549	76.7178	57.577	94.7677	96.0812	78.1089	63.232	135.277	72.3598	196.093	66.2586	83.4625	76.6935	73.2671	139.036	71.493	70.4584	116.079	110.691	140.253	93.0662	71.9122	81.6579	96.0598	40.6542	69.2476	83.4648	89.3047	73.4547	211.27	121.873	85.7553	102.702	113.506	61.4788	102.294	119.161	67.7196	153.343	81.1546
706.378	87.6989	133.245	67.5091	69.4625	121.41	70.6962	72.4599	112.592	99.953	136.458	74.9981	81.156	129.554	117.526	99.9857	85.6403	165.441	66.9083	210.501	70.0609	88.0323	97.5707	92.5959	146.954	81.3372	80.9596	133.124	122.017	141.215	114.995	81.9942	78.6263	116.75	59.1252	90.4243	100.336	108.168	79.7377	247.817	152.84	103.438	112.403	131.432	82.1698	111.658	136.448	68.2458	170.769	95.2032
707.239	88.0216	120.822	74.9764	72.932	120.21	60.2252	70.5301	107.563	107.875	127.973	58.2602	79.2322	123.086	119.079	102.533	94.4865	174.627	74.3648	195.574	75.6873	90.9849	92.8194	89.5438	150.994	82.8105	86.0997	138.503	112.695	135.773	100.074	75.5266	60.7052	99.613	69.9129	97.8013	98.9979	99.1603	84.0863	226.473	145.164	102.471	100.286	133.59	90.8722	89.5237	144.736	44.821	158.771	90.4511
708.1	89.9713	125.504	94.4017	77.9122	129.479	65.6983	80.5432	104.962	119.642	123.72	62.0478	79.5799	125.281	133.56	106.396	93.635	181.466	81.3869	198.145	82.9698	121.636	110.883	92.8119	164.128	95.6473	93.7613	143.367	105.806	141.842	102.934	93.0508	74.749	101.438	81.7626	108.574	104.047	94.5881	103.687	256.58	167.069	115.428	110.734	139.909	98.0342	90.8952	147.011	58.988	168.267	99.6658
708.961	86.0862	116.114	90.6393	71.8531	126.022	57.6587	67.2886	98.9108	125.414	110.897	53.0644	72.2589	109.455	115.455	100.627	83.5414	162.23	87.9678	182.27	75.4733	140.603	110.102	87.5129	160.273	99.7618	86.4744	127.5	96.7567	153.546	113.041	87.9038	68.8967	95.3225	86.8444	117.021	104.465	82.0116	104.829	235.063	141.531	98.7511	107.753	131.732	93.5473	82.4625	131.638	53.0588	164.606	81.5258
709.822	79.2563	119.023	106.392	86.6959	136.211	76.7965	74.3347	98.4761	110.063	121.39	67.6623	58.6544	101.08	115.835	96.0049	83.5512	159.394	107.876	198.868	91.4831	160.804	116.461	89.1598	159.573	108.894	98.27	139.921	102.331	166.001	115.074	93.0418	93.5007	105.149	90.721	125.071	119.532	74.9888	109.777	245.751	153.515	106.701	117.876	126.108	94.2724	93.3677	127.118	80.4724	188.376	90.9191
710.683	52.0382	97.4433	90.7978	73.7588	102.564	65.1259	48.8605	77.686	78.3295	87.7653	52.3161	32.5641	61.713	72.1455	69.1147	42.1824	121.744	75.6058	187.951	74.4406	130.054	84.9521	67.7307	143.302	77.0011	76.1667	122.142	85.2706	145.619	83.6341	74.7563	69.5737	64.7902	57.5257	96.2035	95.8467	44.823	82.3057	182.365	106.747	75.0955	93.783	85.7362	59.6689	68.5214	112.312	67.0379	169.361	53.6192
711.543	62.2322	111.591	90.9979	92.8262	96.0769	75.0111	53.9386	82.6719	78.4745	107.244	60.1182	41.8892	79.343	76.3642	78.0438	45.0384	139.577	83.5899	202.665	90.4673	126.923	89.3106	83.8426	151.212	90.2728	96.0417	126.393	103.158	137.18	82.9264	92.8899	77.3922	55.0911	48.2245	96.4051	119.724	51.05	81.4515	204.093	127.64	96.162	95.037	91.802	59.5715	82.3969	119.617	78.0874	179.208	52.2497
712.403	71.156	107.133	78.0833	99.5367	79.2226	66.7067	44.2882	84.6611	67.9073	105.502	68.7692	53.3426	82.2831	84.4085	77.3197	50.312	136.003	85.6842	199.823	70.2451	108.576	88.0385	99.3007	137.097	77.3928	99.8323	114.794	109.417	130.288	82.384	104.313	75.3503	37.7766	37.2646	85.61	117.369	52.6105	66.9583	178.595	109.84	92.2339	84.4778	87.8546	53.8564	81.9588	111.21	67.4882	179.722	44.3415
713.264	67.8005	117.002	78.5786	98.5332	79.8947	77.8308	63.3345	88.6717	72.1132	113.095	75.8538	89.6161	108.256	102.945	100.309	77.7959	160.972	89.6878	201.008	66.9757	110.214	107.81	114.793	150.028	100.21	114.072	127.775	121.304	144.185	92.9967	127.395	73.5613	62.0787	61.4433	98.3717	120.596	76.0636	66.9634	222.703	119.017	99.7733	105.575	97.5504	64.0601	99.7827	115.39	78.2893	200.623	56.8145
714.123	66.517	126.759	72.3756	94.9502	65.47	80.075	75.1769	91.8876	79.2919	106.288	73.305	108.01	112.745	109.377	88.7306	92.9861	163.794	89.1689	185.936	68.5986	102.805	117.88	109.922	154.964	111.627	99.7082	117.647	121.322	146.356	97.1667	129.728	59.7631	62.9344	65.2258	93.3207	112.386	81.1625	67.3502	197.774	108.924	88.6025	103.752	100.03	65.0052	98.0981	118.182	89.4662	186.866	56.5545
714.983	75.5395	133.428	69.1092	88.1589	77.9861	78.4992	100.89	87.8717	91.4529	100.977	73.7918	113.198	110.397	120.917	95.9482	118.53	172.112	97.2234	185.02	77.735	112.906	126.657	118.914	162.935	127.533	105.276	124.579	137.588	156.137	113.014	138.229	73.1923	75.9245	78.9972	99.5758	120.533	89.4423	74.1532	230.467	121.937	98.9139	102.769	101.301	61.9808	104.223	127.713	98.7345	178.206	71.4758
715.843	58.0547	117.253	52.3154	53.0286	65.6326	56.6645	94.0247	73.5061	93.9109	72.8086	58.7462	100.761	89.9118	98.3746	79.0818	107.207	155.541	72.5373	164.651	63.0725	99.9084	108.458	79.5348	133.488	109.477	70.1058	107.145	125.096	146.228	110.461	99.5551	71.6935	60.271	71.3951	78.3869	98.7898	68.3644	57.656	175.512	96.0331	68.1513	93.5718	92.1051	47.2051	96.7574	109.008	85.0101	169.714	59.1058
716.702	50.3177	98.3808	53.6005	42.6874	66.3644	44.2006	86.2731	59.9749	75.5176	73.9065	52.5345	84.3593	87.7429	85.0872	75.6969	98.494	148.008	58.6913	164.002	51.2154	92.2166	113.317	64.3177	119.5	91.7292	56.0546	97.8523	106.858	143.323	121.422	79.3712	58.7819	65.8126	70.8941	71.6909	99.143	52.8222	46.6125	180.003	112.659	73.1094	72.2407	88.3865	43.0659	98.5597	105.777	88.3981	158.738	66.6591
717.561	30.5391	59.8013	56.2754	28.1312	41.1023	18.6471	51.3579	41.2494	62.0262	51.5278	33.2524	51.1272	64.9584	65.7175	64.8677	75.6354	124.031	47.7318	147.569	45.1988	71.6117	77.6171	45.9807	102.272	64.2694	31.9089	81.1455	80.5683	115.118	88.4174	47.0672	36.4271	49.965	65.4397	48.2863	69.0726	37.4376	23.7157	143.248	83.0832	38.6131	43.2569	72.2139	32.5446	77.772	95.7666	71.1881	139.491	51.2353
718.42	30.9704	50.0233	57.5672	33.6454	42.7093	15.5175	28.9959	38.5563	41.7559	47.5677	33.1543	25.043	53.2713	67.8046	53.5444	58.4422	110.856	43.282	153.807	23.6445	71.4775	53.8574	46.3286	100.941	47.6236	32.8332	81.4952	66.3693	110.577	69.4787	51.9542	40.7538	37.1098	47.5958	42.8117	51.9346	21.5576	17.9141	157.78	103.268	44.9282	42.9059	74.3702	18.6013	78.1174	106.271	76.7812	135.036	44.6261
719.278	32.4527	48.1922	43.0833	32.0591	45.5968	2.55033	14.2589	41.0112	36.2611	39.8387	30.7987	16.7404	56.088	63.5883	37.7869	41.3202	97.2533	50.7127	153.857	9.23797	61.5067	32.7246	52.7961	111.65	41.5419	34.4752	69.4301	61.353	115.568	73.653	52.3601	38.4033	31.9156	39.6063	42.9629	47.0265	19.4319	17.4098	156.171	106.002	36.5667	44.7976	92.8293	7.59758	72.7213	118.308	77.5282	132.256	27.9064
720.138	70.3757	84.3565	63.3376	67.2914	88.6108	52.4833	53.5587	74.6253	68.3425	79.8944	65.827	46.4355	74.6383	97.7521	54.0176	80.025	122.128	97.7724	190.304	41.4838	98.7336	75.8387	91.9056	154.226	86.2159	77.7559	105.785	104.462	161.319	94.3171	91.3857	84.9803	81.9262	69.441	90.4725	75.4599	64.7079	45.9226	236.148	159.939	68.8899	88.2427	138.591	40.1375	101.163	153.936	102.829	167.022	67.9522
720.996	89.5479	114.274	74.2822	88.0738	115.514	83.8154	87.4858	107.794	102.111	98.4405	101.481	66.5055	99.489	116.969	74.2252	92.8709	142.146	115.496	217.794	66.403	131.407	109.031	108.123	188.798	104.67	88.4248	121.058	134.817	187.059	121.63	113.068	96.0854	111.597	92.9701	121.08	104.839	98.3365	65.0401	240.775	172.898	82.3265	114.31	155.283	63.5456	108.336	174.353	108.645	178.675	90.3537
721.854	149.428	179.93	123.945	148.511	164.767	142.226	151.276	161.393	158.185	167.448	178.004	128.064	162.813	163.952	132.402	157.354	201.02	173.66	268.503	143.971	187.543	164.344	170.239	252.083	161.076	139.9	183.266	198.329	235.363	167.739	163.927	143.868	173.556	157.427	181.491	178.731	157.513	123.833	327.695	238.161	135.987	162.91	192.062	123.248	155.602	218.723	155.159	215.114	138.162
722.712	179.751	208.96	156.557	172.228	198.802	177.81	185.4	191.636	200.231	208.913	207.314	162.509	185.228	176.789	166.268	200.981	238.343	189.233	301.702	185.794	222.336	203.019	194.513	271.913	177.042	171.328	211.957	233.037	257.805	205.418	185.704	171.733	197.499	184.2	204.733	209.877	181.991	169.084	334.32	249.622	175.758	188.514	202.223	162.851	192.101	228.243	179.756	227.435	180.187
723.569	233.548	261.744	211.234	214.354	252.698	229.061	231.208	241.607	240.911	269.322	256.42	221.449	249.31	217.124	233.884	250.884	313.953	230.226	346.462	240.277	283.295	259.162	255.253	314.267	234.977	219.458	271.99	296.548	312.487	256.66	241.301	222.758	250.821	234.109	264.449	265.71	238.102	226.801	408.957	308.307	241.775	256.888	249.167	231.716	251.307	272.541	237.819	284.709	248.393
724.428	261.504	296.37	287.477	249.544	282.442	279.459	265.33	282.348	280.937	322.62	295.299	276.144	297.77	263.333	276.161	286.891	372.951	261.784	390.045	282.288	329.387	303.402	303.317	350.48	274.75	260.099	319.865	334.996	349.759	302.523	283.524	264.026	281.12	281.67	306.662	308.386	280.025	282.439	427.23	338.634	285.156	295.332	304.483	283.151	307.182	318.216	279.425	337.816	290.661
725.285	317.679	357.187	365.408	309.694	338.727	333.584	304.826	325.462	323.241	372.589	354.972	333.667	356.968	343.963	344.08	343.587	443.277	333.126	463.418	338.447	399.544	360.014	363.633	420.981	347.873	337.138	391.624	397.026	419.131	366.28	373.225	331.78	336.279	351.921	370.969	364.764	349.542	356.486	498.604	412.607	355.435	357.551	370.893	351.282	366.312	394.47	343.903	407.064	346.445
726.142	348.069	392.623	384.728	330.123	362.827	362.442	327.636	357.579	349.969	393.338	377.468	369.496	404.76	386.348	371.6	358.259	451.512	372.632	503.626	354.214	420.334	381.758	385.872	451.129	383.727	370.166	431.463	425.242	461.239	392.895	403.942	385.457	343.128	377.54	394.259	384.588	374.733	386.593	501.981	436.146	375.288	405.845	415.502	372.266	387.829	440.923	363.359	452.09	350.522
726.999	391.16	430.447	406.081	371.973	406.93	404.377	372.805	390.739	371.336	430.672	401.036	401.914	441.455	424.673	398.911	388.415	469.304	411.73	532.887	376.287	450.281	423.225	412.108	489.421	419.674	406.38	476.399	453.671	500.457	432.977	444.425	427.044	378.567	404.75	425.617	423.572	397.229	425.728	555.028	480.088	410.078	446.464	462.363	396.362	409.798	484.587	394.614	494.001	374.851
727.855	406.018	449.629	428.159	382.764	411.748	414.897	402.134	415.016	398.284	442.721	411.296	435.709	463.052	437.984	425.768	414.897	479.155	424.289	546.898	404.971	472.292	444.703	418.5	502.817	434.8	421.392	492.958	469.649	502.64	445.626	455.698	443.789	408.701	425.256	430.302	437.818	417.127	441.788	531.452	465.371	404.264	445.149	479.916	412.556	405.263	502.991	405.421	519.056	384.315
728.713	439.793	488.582	453.278	425.421	453.674	461.142	433.169	449.734	429.275	484.703	457.485	465.668	483.915	469.938	465.872	460.893	507.946	448.009	577.334	446.698	511.892	477.356	455.736	541.008	478.787	467.529	529.004	502.619	537.693	490.296	488.385	490.539	452.867	466.842	462.94	471.582	443.621	483.541	574.434	493.232	440.314	475	503.559	443.304	423.819	530.06	449.325	560.374	437.156
729.569	453.529	514.978	467.401	452.781	481.986	469.05	451.063	467.73	445.793	504.54	481.996	470.993	491.213	473.881	475.918	472.932	521.838	462.9	587.74	471.133	534.966	474.34	479.13	547.471	491.321	476.906	533.339	514.958	556.057	513.635	489.857	504.523	474.946	481.41	481.351	488.909	454.575	495.511	554.414	493.04	446.894	472.259	518.446	449.646	442.719	534.838	484.27	569.218	461.135
730.426	500.448	558.55	516.178	501.87	535.575	508.764	497.774	516.173	497.718	551.21	515.53	509.805	526.064	504.554	512.357	532.912	571.905	513.953	628.685	530.076	586.705	521.485	530.612	589.998	529.363	528.937	580.452	566.449	608.478	548.621	521.649	557.849	545.406	511.783	542.916	523.931	514.994	528.152	621.865	544.691	501.826	520.623	565.985	492.456	508.334	574.203	539.336	618.377	523.037
731.281	531.417	577.784	536.14	527.046	559.273	534.576	522.698	543.462	527.133	574.321	537.052	517.839	545.329	529.755	528.42	550.283	606.252	547.369	652.463	555.722	622.701	559.539	545.92	618.713	551.59	562.427	602.889	594.229	638.643	585.993	537.442	586.158	580.415	533.437	586.4	554.071	549.584	551.136	619.232	566.612	529.656	537.114	596.132	509.702	557.689	597.92	556.497	640.329	571.482
732.138	581.348	620.396	601.284	591.166	608.793	592.042	565.786	602.101	573.459	621.072	584.995	571.871	593.628	593.001	592.927	599.292	665.98	611.181	703.529	612.548	681.072	614.488	597.69	683.602	603.665	620.1	665.012	651.219	692.042	645.485	609.715	645.201	644.426	605.567	656.198	618.144	613.789	605.686	710.68	649.01	603.35	585.289	653.668	572.872	620.815	649.86	606.143	697.513	625.494
732.993	595.914	619.348	620.52	625.599	612.983	625.699	591.693	617	601.155	643.244	605.531	594.503	619.909	621.5	630.599	631.956	684.401	641.48	739.999	641.886	705.772	649.367	614.316	711.766	624.948	652.828	696.051	673.032	718.694	682.4	642.228	671.877	662.493	638.477	675.314	643.796	633.526	637.788	729.856	681.373	632.226	598.463	673.681	605.056	655.353	672.222	618.013	721.302	654.174
733.849	647.952	658.738	650.533	670.43	655.035	667.368	632.029	669.53	638.139	688.9	651.019	644.192	682.025	674.845	701.494	698.021	714.669	684.992	794.6	684.703	761.06	705.341	650.385	760.254	682.775	693.379	749.436	729.153	766.273	730.176	711.31	720.536	706.438	685.032	709.825	697.589	680.142	685.188	811.689	748.08	685.237	651.682	717.906	657.461	687.725	713.615	659.055	770.766	704.504
734.704	648.994	657.279	671.964	677.711	660.016	686.648	659.055	682.414	651.733	702.782	657.676	661.639	704.32	687.308	720.297	723.189	723.467	682.016	811.032	695.572	774.137	712.364	670.12	770.616	700.58	697.41	772.885	743.357	766.826	737.33	734.208	738.277	707.68	701.886	714.231	715.982	686.335	700.123	807.277	750.425	707.79	657.94	735.161	680.379	706.992	723.912	674.507	789.137	710.721
735.559	696.315	719.381	734.502	728.753	718.479	738.918	710.483	727.583	695.023	743.275	731.608	718.071	761.373	738.425	781.473	798.677	801.492	735.779	883.26	748.142	836.277	756.899	743.406	835.213	765.631	749.249	840.547	819.186	822.447	797.413	809.374	799.771	758.808	766.259	774.619	773.013	748.706	760.895	872.673	815.053	768.462	715.292	784.643	749.14	761.836	797.486	741.531	852.1	771.691
736.414	744.413	769.657	781.575	742.775	761.112	781.604	736.835	771.904	728.439	785.459	784.098	766.265	825.862	775.084	818.911	831.672	861.456	784.589	933.368	791.526	870.967	814.031	807.931	876.334	817.44	797.042	878.807	871.037	879.363	839.986	842.69	847.181	795.896	805.423	826.391	809.793	804.814	814.921	881.478	838.39	809.818	774.222	825.677	798.934	802.748	866.989	793.753	901.193	813.163
737.269	834.544	868.244	854.65	829.029	843.137	871.959	813.088	851.163	804.218	869.166	861.024	829.116	904.639	853.383	882.99	885.22	944.088	881.918	994.534	861.748	940.078	890.267	906.824	955.495	894.098	872.196	967.794	952.271	975.619	920.113	915.729	922.944	882.307	881.942	914.331	879.689	887.023	913.054	974.376	917.706	877.408	881.39	902.448	873.89	886.704	954.476	881.793	983.055	900.015
738.123	912.022	939.245	924.734	889.14	896.779	931.847	873.125	924.146	875.965	933.974	918.183	898.842	962.091	904.916	934.562	932.089	1018.53	947.007	1038.37	918.508	992.5	964.743	970.944	1008.02	944.041	933.454	1025.72	1004.82	1035.25	978.243	969.986	984.536	951.771	940.407	984.789	939.168	947.134	974.33	990.857	966.381	914.024	933.973	954.88	928.297	951.003	1014.75	932.271	1032.61	955.849
738.978	1001.88	1025.52	992.648	970.12	978.519	1014.35	937.033	1007.31	962.973	1030.07	993.883	979.994	1030.7	996.05	1006.71	1004.65	1099.62	1040.19	1111.7	990.63	1073	1058.78	1057.2	1092.5	1043.39	1036.61	1113.13	1085.6	1114.74	1081.62	1050.79	1085.4	1054.09	1030.24	1068.3	1019.48	1015.78	1064.21	1084.99	1053.48	1001.93	1007.5	1022.09	1007.2	1024.03	1096.83	1019.2	1115.47	1045.67
739.832	1055.72	1100.4	1047.84	1042.72	1057.43	1085.33	1003.3	1067.33	1044.42	1105.6	1056.39	1038.23	1077.59	1069.88	1086.19	1073.27	1163.05	1105.14	1174.26	1048.58	1148.41	1114.44	1121.87	1149.23	1121.91	1120.23	1169.28	1160.76	1187.92	1152.3	1129.15	1147.05	1118.29	1102.66	1120.08	1094.82	1071.34	1123.83	1127.02	1112.14	1063.99	1049.44	1079.1	1062.15	1087.93	1155.38	1096.11	1185.01	1106.69
740.686	1134.48	1196.03	1139.17	1141.7	1166.91	1184.69	1108.55	1166.62	1152.7	1217.59	1158.96	1132.44	1181.46	1179.37	1201.61	1187.15	1252.49	1195.13	1285.46	1160.24	1267.55	1217.9	1217.78	1242.22	1223.33	1231.22	1277.2	1273.29	1287.94	1258.58	1240.9	1270.02	1230.82	1200.29	1216.31	1193.31	1180.39	1218.29	1259.35	1221	1183.44	1140.8	1179.51	1161.7	1184.14	1267.78	1205.26	1310.38	1206.48
741.539	1226.92	1301.54	1233.72	1222.5	1267.3	1287.61	1223.52	1271.29	1262.8	1314.7	1268.4	1227.85	1305.34	1270.49	1304.17	1298.6	1339.92	1298.06	1415.57	1278.13	1393	1308.82	1308.45	1356.08	1331.17	1333.53	1382.78	1379.22	1386.43	1358.69	1343.25	1395.12	1343.78	1297.24	1316.16	1298.41	1284.13	1320.45	1343.17	1304.67	1285.75	1223.97	1287.71	1254.25	1293.45	1378.94	1306.31	1415.34	1310.65
742.394	1359.11	1418.49	1368.86	1344.07	1414.55	1423.37	1367.43	1404.68	1403.19	1451.52	1409.95	1358.63	1447.67	1396.92	1444.4	1428.71	1467.56	1420.64	1563.92	1434.1	1548.31	1440.29	1442.37	1515.37	1473.3	1456.05	1524.01	1516.16	1517.36	1480.82	1493.73	1551.94	1489.91	1420.17	1468.58	1441.58	1432.24	1457.5	1530.63	1443.69	1444.83	1371.16	1434.23	1369	1442.62	1517.29	1452.62	1559.88	1458.41
743.246	1496.26	1530.44	1505.45	1477.26	1540.88	1549.35	1515.63	1538.73	1516.63	1584.6	1548.04	1484.52	1583.88	1519.79	1568.09	1557.49	1604.73	1554.76	1709.83	1577.19	1685.33	1574.73	1590.81	1650.31	1611.12	1570.71	1648.38	1663.56	1658.35	1616.44	1618.64	1688.41	1628.21	1553.83	1616.4	1553.39	1586.21	1608.46	1638.4	1573.18	1571.86	1507.61	1565.05	1491.57	1580.88	1655.39	1587.82	1699.54	1597.21
744.1	1658.85	1672.47	1662.93	1629.43	1693.66	1703.94	1667.43	1686.99	1659.04	1743.7	1699.82	1626.93	1742.49	1669.07	1732.34	1708.66	1766.09	1713.71	1864.71	1739.8	1851.16	1749.94	1751.73	1818.01	1770.09	1716.16	1805.26	1830.2	1825.03	1766.79	1784.51	1848.31	1791.43	1714.41	1781.52	1704.58	1761.56	1775.06	1818.2	1734.49	1721.73	1684.97	1736.14	1646.65	1729.85	1814.13	1740.95	1853.77	1764.22
744.953	1780.89	1774.25	1788.13	1753.72	1806.89	1822.72	1784.24	1802.53	1769.77	1871.94	1807.79	1743.14	1855.67	1794.31	1848.79	1826.83	1872.14	1829.77	1963.12	1860.73	1962.1	1897.31	1872.16	1930.18	1875.95	1823.94	1930.64	1936.87	1957.53	1882.67	1898.88	1964.11	1900.49	1830.97	1902.03	1813.05	1870.55	1906.65	1915.7	1849.27	1831.04	1814.23	1862.59	1777.06	1848.18	1919.8	1853.71	1949.48	1886.7
745.806	1891.97	1878.71	1903.5	1873.77	1931.05	1932.1	1900.9	1907.69	1872.95	1985.24	1919.31	1853.14	1963.56	1919.34	1969.82	1949.59	1986.24	1949.81	2074.12	1965.38	2075.53	2007.37	1997.44	2034.88	1999.62	1933.72	2052.03	2039.15	2065.06	1992.03	2015.6	2087.4	2011.24	1958.03	2020.03	1939.64	1958.45	2034.14	2039.85	1977.76	1952.35	1925.32	1975.56	1897.97	1951.73	2029.54	1966.6	2049.79	2006.33
746.658	1957.11	1928.21	1965.8	1917.94	1990.13	1983.66	1940.8	1947.96	1915.43	2035.84	1969.59	1906.67	2007.59	1962.78	2021.65	2002.45	2045.76	2000.93	2115.79	2012.82	2130.63	2065.66	2044.62	2072.87	2056.44	1986.89	2084.27	2082.99	2108.49	2047.95	2055.74	2135.79	2055.14	2013.24	2059.15	1999.16	1991.52	2089.51	2058.98	2017	2011.63	1963.91	2021.28	1952.53	1988.87	2074.99	2011.4	2095.13	2042.97
747.511	1986.22	1968.45	2000.2	1971.06	2031.96	2039.58	1975.18	1976.62	1959.1	2065.77	2013.27	1938.48	2037.94	2004.31	2065.48	2042.29	2086.37	2041.7	2151.29	2055.52	2166.63	2088.81	2079.64	2111.13	2098.2	2035.82	2124.23	2120.67	2152.35	2087.89	2091.29	2178.16	2091.41	2058.58	2085.16	2034.8	2022.76	2125.84	2122.95	2051.75	2057.3	2002.05	2054.64	1991.55	2020.8	2109.94	2048.16	2139.54	2077.15
748.363	1961.65	1941.79	1977.95	1943.57	1995.83	2029.51	1957.21	1966.46	1946.74	2038.01	2001.11	1931.3	2008.44	1957.93	2051.35	2017.12	2062.77	2015.76	2135.72	2035.34	2128.15	2054.93	2060.12	2098.84	2072.64	2006.75	2100.99	2090.73	2120.91	2073.5	2066.58	2147.46	2054.29	2027.62	2059.59	2017.88	1993.59	2104.88	2091.31	2011.68	2035.16	1970.57	2036.85	1963.47	1997.85	2081.27	2018.56	2114.02	2049.75
749.215	1905.4	1882.81	1921.96	1887.83	1930.94	1967.58	1899.56	1912.52	1893.3	1965.39	1942.88	1888.65	1959.14	1903.68	1991.51	1945.55	1993.27	1967.16	2098.61	1976.49	2062.86	1991.11	2020	2054.33	2027.5	1938.77	2048.46	2019.99	2051.49	2009.44	2001.56	2099.21	2008.22	1972.93	1998.05	1951.41	1940.81	2060.11	2059.33	1954.14	1979.48	1905.44	1975.32	1899.1	1944.08	2021.48	1960.35	2050.18	1985.54
750.066	1776.81	1760.48	1796.31	1765.44	1796.77	1828.43	1784.38	1785.65	1776.78	1830.99	1793.96	1775.37	1821.83	1784.98	1852.78	1812.44	1856.65	1848.94	1976.94	1838.26	1921.14	1858.09	1895.54	1924.01	1893.86	1814.26	1902.27	1883.56	1936.15	1877.99	1862.36	1945.4	1875.98	1846.1	1869.87	1826.02	1818.11	1923.85	1901.24	1814.21	1841.08	1773.65	1857.27	1755.41	1825.98	1868.28	1840.56	1911.24	1844.06
750.918	1611.32	1601.5	1629.81	1620.86	1641.44	1666.04	1632.97	1631.54	1608.42	1674.62	1632.48	1616.71	1655.25	1643.83	1696.22	1660.67	1691.02	1687.56	1811.03	1670.89	1749.87	1710.03	1743.95	1746.06	1723.79	1660.6	1737.21	1737.28	1786.05	1719.47	1703.09	1768.94	1713.43	1691.77	1722.57	1655.34	1675.73	1750.51	1759.9	1674.08	1685.29	1620.84	1690.61	1595.5	1680.86	1710.27	1696.32	1757.13	1685.82
751.77	1413.5	1420.05	1429.81	1422.87	1456.78	1458.43	1436.67	1437.17	1401.23	1472.43	1422.29	1425.56	1460.73	1466.42	1488.82	1473.61	1502.84	1490.19	1610.49	1460.24	1539.54	1506.88	1531.63	1535.32	1503.8	1470.52	1521.38	1541.6	1577.83	1509.46	1496.12	1543.75	1517.74	1494.89	1515.83	1458.61	1480.38	1527.46	1527.46	1479.41	1455.74	1423.91	1487.13	1428.53	1478.98	1513.5	1502.49	1565.36	1474.15
752.621	1230.23	1224.41	1234.88	1223.47	1272.43	1276.1	1233.64	1232.42	1229.75	1282.64	1229.31	1233.33	1267.02	1295.32	1292.17	1284.2	1322.17	1288.23	1402.2	1265.8	1346.79	1310.63	1322.97	1345.06	1295.35	1273.93	1339.84	1341.35	1382.73	1309.14	1297.2	1335.78	1317.42	1271.3	1315.15	1280.07	1283.41	1321.59	1349.45	1306.27	1266.84	1241.98	1290.49	1256.45	1294.45	1318.29	1318.58	1376.44	1293.27
753.472	1058.81	1049.73	1044.59	1040.13	1101.55	1092	1051.22	1056.68	1057.78	1100.1	1042.44	1044.86	1076.95	1109.67	1086.44	1090.44	1140.73	1091.87	1202.29	1076.48	1160.46	1115.32	1121.46	1148.8	1098.89	1078.35	1137.08	1162.72	1178.67	1131.15	1099.23	1139.8	1128.28	1073.72	1119.36	1083.33	1097.62	1124.11	1127.95	1106.32	1080.11	1052.76	1094.12	1081.54	1101.06	1127.17	1123.66	1192.54	1101.31
754.323	938.567	912.096	925.87	910.859	966.014	959.138	903.684	911.993	931.954	960.242	911.434	900.697	942.086	964.04	945.124	955.04	1014.44	959.53	1058	947.911	1035.53	967.487	965.442	1020.58	983.123	952.115	1008.44	1033.22	1027.13	992.063	967.221	1015.67	978.983	931.91	975.11	949.038	958.26	961.271	1003.61	978.321	942.852	913.392	967.536	942.559	951.91	995.442	984.838	1063.49	961.43
755.174	831.206	794.793	812.548	802.271	841.539	836.805	783.523	795.954	828.865	848.14	802.397	786.199	826.685	848.068	827.408	842.805	896.791	846.545	932.593	849.048	925.28	858.198	847.095	909.099	864.238	843.689	897.14	917.026	917.148	882.086	853.107	903.936	849.607	805.262	849.814	824.615	842.946	835.183	874.463	860.419	813.654	792.902	867.697	822.077	840.283	880.468	866.2	944.513	837.791
756.024	762.046	730.053	745.7	741.482	783.381	779.342	727.463	739.973	769.635	788.844	752.734	748.818	777.513	784.16	779.025	768.447	822.187	796.88	883.182	785.156	861.5	801.263	796.827	857.993	806.767	788.864	849.547	845.515	867.89	813.949	800.684	843.067	794.315	746.899	783.901	771.278	768.798	789.647	844.98	815.289	754.573	734.564	818.176	759.162	781.377	838.353	806.374	871.323	776.858
756.874	708.101	697.588	701.2	705.344	733.95	727.064	688.506	694.029	713.649	752.236	703.983	713.519	749.206	725.833	735.412	707.187	756.659	752.513	838.617	728.945	811.591	764.532	748.884	802.528	760.683	744.816	782.064	796.189	823.375	772.62	760.702	779.492	751.601	702.194	729.247	719.354	714.968	761.311	783.152	763.354	704.748	685.249	779.413	697.655	729.355	789.277	748.677	815.34	733.106
757.725	690.994	699.995	694.823	701.058	725.784	717.806	681.361	686.613	699.69	745.478	689.033	701.228	736.609	712.224	726.832	693.91	752.132	748.218	828.238	715.998	790.968	765.024	733.396	767.211	738.343	754.665	763.166	785.053	827.357	760.754	764.24	759.751	748.533	693.364	714.729	714.715	707.748	751.627	806.942	747.824	713.089	691.533	761.791	680.9	721.081	768.165	740.883	788.092	732.838
758.574	684.745	694.426	679.517	680.299	725.326	715.092	683.631	687.133	682.404	750.877	680.649	695.586	714.792	685.326	732.697	681.797	735.869	729.534	819.976	695.103	756.472	752.592	721.37	759.952	731.812	749.555	740.154	787.236	811.242	748.37	757.589	739.49	732.876	672.694	702.738	731.064	694.678	743.967	791.471	735.521	724.102	691.571	745.716	677.883	709.218	744.427	732.204	771.649	731.643
759.424	701.355	716.869	706.722	701.171	755.735	736.789	701.89	717.334	717.862	768.432	709.858	705.43	736.806	709.21	769.113	709.899	760.087	745.669	843.978	720.632	768.444	771.918	753.859	790.159	768.268	772.179	768.542	816.526	828.749	764.095	785.242	774.417	770.895	697.049	731.092	758.351	743.237	777.034	834.517	766.351	750.574	731.726	745.204	725.078	730.89	776.203	757.288	802.524	757.94
760.273	713.882	728.67	723.954	708.432	763.337	746.737	707.916	737.219	758.641	772.178	710.97	718.749	741.094	737.706	779.389	723.348	782.97	757.63	846.989	727.987	784.883	777.568	763.099	807.108	776.357	770.878	780.997	832.512	831.655	774.005	785.319	806.757	795.346	715.657	752.581	786.52	782.952	795.159	818.305	757.807	767.753	751.479	766.462	753.624	741.479	795.857	766.254	818.633	755.7
761.123	754.082	758.412	762.432	738.272	787.262	780.603	741.911	781.776	801.638	802.155	751.062	748.366	777.179	789.688	809.807	769.506	812.062	786.504	881.483	767.891	836.155	810.85	806.603	843.16	825.552	792.382	832.644	873.115	850.21	813.177	816.981	875.361	831.456	768.013	804.85	825.298	835.139	836.82	867.005	792.511	818.585	802.712	806.512	786.012	781.917	849.811	818.384	849.892	800.228
761.972	770.545	763.807	784.772	752.822	793.207	782.374	752.616	782.484	805.711	807.357	774.485	763.525	796.629	820.601	821.952	794.513	824.633	801.372	893.362	787.12	867.001	824.478	827.084	855.463	841.535	797.248	838.777	881.976	860.581	822.91	829.818	903.422	848.771	801.241	837.818	839.131	851.269	849.019	856.586	789.719	819.547	807.158	833.08	794.424	789.082	870.718	826.653	873.836	809.854
762.82	781.543	770.432	802.065	769.045	800.046	781.657	768.816	786.908	804.4	805.832	798.032	782.457	806.523	844.805	834.174	814.379	846.355	818.596	915.024	806.434	899.17	824.302	850.361	879.752	861.715	802.576	863.057	875.194	882.884	839.36	831.819	916.715	860.384	829.763	875.535	847.054	864.932	865.656	883.021	825.538	831.467	819.914	852.84	800.42	804.6	898.912	845.284	889.289	832.3
763.67	787.929	785.316	792.097	781.367	804.646	794.68	779.705	798.886	799.445	812.529	805.014	787.977	814.596	849.506	826.471	806.909	854.369	823.807	911.681	817.65	912.066	825.772	856.53	891.978	857.228	796.785	864.28	869.548	901	848.058	835.92	895.04	865.255	839.468	892.87	838.356	853.001	874.321	870.877	816.362	837	816.658	862.693	788.301	824.355	906.4	833.06	890.514	844.558
764.518	803.3	813.862	825.444	810.914	841.413	834.53	810.82	822.355	801.995	847.291	832.897	808.374	842.966	861.482	861.828	836.929	875.249	852.351	935.84	837.068	945.978	858.342	871.693	914.324	882.301	832	899.619	874.005	930.618	866.89	867.425	903.377	870.316	855.116	907.01	850.554	849.168	904.585	911.527	849.863	870.992	834.333	893.981	791.054	858.657	923.266	854.367	916.247	881.929
765.366	802.114	812.943	818.037	805.084	835.798	821.33	809.876	810.981	776.716	840.057	818.028	789.491	840.774	839.727	856.485	822.721	867.144	832.6	928.196	832.297	936.217	853.795	858.083	894.305	868.753	837.5	901.704	856.476	922.628	864.641	863.046	877.45	852.481	829.604	884.566	841.786	835.518	890.087	877.592	847.676	858.577	810.886	894.073	791.201	864.448	899.926	840.497	909.508	874.513
766.215	807.996	794.133	817	799.921	830.706	823.104	812.688	819.83	777.997	845.627	821.289	803.321	830.153	821.204	869.653	818.42	870.029	824.802	926.262	832.695	930.223	859.139	853.248	913.615	863.272	846.247	926.799	848.853	921.777	869.815	868.959	883.321	846.856	827.28	867.004	849.215	829.312	890.439	889.712	873.885	856.513	809.158	898.259	814.959	868.459	904.878	841.345	912.98	867.735
767.062	779.852	762.538	786.756	787.12	807.634	801.155	785.352	790.798	764.311	815.863	804.23	771.634	806.068	791.29	840.54	786.271	833.617	784.71	893.632	802.154	890.58	835.209	826.292	883.318	843.352	820.962	892.768	825.661	892.424	856.615	837.848	868.098	826.008	801.377	824.036	813.202	815.978	865.184	834.396	839.383	801.342	778.256	870.077	799.265	833.319	881.325	805.58	896.718	831.404
767.91	759.232	729.181	759.194	767.285	771.831	777.63	751.056	778.72	755.748	787.903	776.021	736.348	778.052	764.277	800.2	756.397	819.352	759.67	852.369	772.48	856.65	823.453	800.884	843.318	806.415	792.308	876.097	811.151	851.914	843.97	809.429	839.305	811.309	778.515	780.631	790.852	807.959	824.324	830.41	806.064	779.612	775.179	834.244	773.166	796.688	854.986	793.626	860.3	794.124
768.758	714.413	688.773	709.887	713.273	723.357	724.1	701.026	724.146	710.617	746.197	726.108	690.804	723.986	709.713	743.623	706.558	763.229	708.24	798.397	721.097	800.005	779.367	751.304	799.865	755.071	727.774	809.338	772.151	774.229	784.533	745.29	789.035	766.478	719.325	715.295	743.435	754.165	762.539	756.393	730.094	729.264	736.973	792.949	703.857	725.834	783.835	751.536	792.983	747.366
769.604	659.346	642.019	665.198	661.856	663.196	667.595	644.681	663.03	651.627	694.777	668.655	630.921	670.819	663.07	690.188	650.3	706.652	666.525	753.806	680.822	755.753	716.394	700.959	753.61	701.596	672.13	745.765	718.989	723.467	726.918	690.007	726.108	714.538	675.122	671.346	681.449	701.693	704.985	728.229	675.209	677.431	699.272	731.371	641.204	667.489	715.337	704.114	728.998	694.107
770.452	605.384	595.423	610.476	608.621	603.974	611.089	590.985	600.654	597.73	630.353	606.778	570.727	607.726	606.542	627.27	580.787	653.852	615.922	687.776	615.976	696.478	640.686	636.592	682.734	619.656	612.659	671.926	657.85	667.697	655.622	625.139	651.281	647.825	630.522	612.504	611.123	643.627	641.104	637.382	609.232	618.321	633.452	674.672	570.883	615.968	654.685	637.46	675.508	626.39
771.299	586.276	574.574	589.83	576.053	589.954	594.932	569.412	584.94	571.693	612.406	584.737	557.608	586.467	593.72	597.727	573.276	635.467	603.321	671.692	603.886	676.179	622.071	615.546	639.87	608.608	601.662	650.102	625.68	639.971	625.218	618.48	634.669	621.753	628.585	588.554	590.774	611.86	625.419	652.63	614.1	603.205	613.348	647.484	554.222	604.56	645.161	624.56	658.205	615.582
772.146	556.919	555.728	575.171	552.046	564.562	583.31	550.638	560.377	554.845	588.047	562.622	534.222	574.84	586.75	579.33	558.711	610.652	578.509	642.933	586.276	659.16	598.729	599.193	599.736	571.537	589.175	628.41	598.767	620.023	598.642	611.992	607.439	602.692	609.739	562.308	570.368	583.168	626.817	624.43	592.468	584.688	563.892	625.088	554.824	594.202	618.624	597.149	644.55	593.862
772.992	545.743	555.435	570.324	541.677	555.228	560.201	549.475	539.618	539.398	560.63	558.73	534.341	571.483	574.586	571.982	551.286	604.228	559.605	637.889	583.758	636.423	572.266	583.624	586.08	565.343	586.143	622.183	578.227	604.544	596.107	601.119	612.521	587.925	600.207	558.714	554.976	580.372	619.072	650.667	587.864	582.232	546.379	598.726	566.108	570.416	626.423	585.902	630.834	589.361
773.839	543.078	548.73	556.819	532.142	538.974	549.977	537.73	530.324	526.4	536.437	551.036	524.031	566.753	567.638	563.259	544.246	606.309	553.715	619.703	584.078	607.641	543.107	560.724	577.335	565.706	583.266	609.617	567.34	589.154	604.524	594.147	614.951	572.02	574.35	552.055	546.447	565.8	603.492	617.919	547.039	573.184	535.915	571.41	565.726	549.988	626.218	561.002	616.267	580.408
774.685	538.425	543.106	541.627	525.556	539.431	556.015	548.401	529.962	523.826	527.553	550.369	510.278	577.249	564.097	559.888	543.612	608.385	551.24	619.644	587.722	586.158	554.803	553.809	571.677	576.48	585.282	602.244	567.289	579.289	601.558	595.268	616.191	559.966	559.833	548.991	550.053	565.715	595.876	626.116	532.21	582.088	552.126	558.155	555.397	540.585	627.493	577.836	609.111	574.073
775.531	517.056	528.276	501.081	505.989	512.413	523.078	520.479	499.296	488.584	504.426	523.916	466.481	556.904	531.732	537.126	514.726	580.491	522.642	592.807	555.457	548.07	532.194	522.589	542.47	548.94	548.297	553.113	539.311	557.104	573.411	569.42	572.49	537.217	533.134	526.074	530.213	540.787	548.195	545.236	490.616	547.677	528.028	526.125	521.025	510.668	590.352	557.479	570.547	545.034
776.377	507.75	489.238	480.634	492.195	485.64	496.159	511.585	476.574	456.604	503.946	489.773	434.155	539.87	507.8	521.216	497.527	559.235	508.95	568.474	529.172	537.161	514.303	499.39	548.131	515.228	516.84	532.178	521.037	539.153	540.318	557.493	543.487	518.455	516.648	502.948	515.6	514.853	522.942	527.056	489.389	532.907	522.772	515.741	502.295	489.038	559.195	543.428	547.832	533.776
777.222	462.504	442.8	440.863	457.203	441.664	454.205	471.635	420.641	409.09	481.434	446.025	383.278	490.018	466.144	477.589	452.422	508.74	462.824	526.461	474.118	510.458	471.506	450.012	497.784	467.499	472.561	491.611	475.863	513.291	481.9	511.262	489.403	480.933	487.354	467.139	461.944	456.431	489.514	449.227	441.94	463.002	464.874	486.928	451.058	454.953	518.32	486.528	510.152	486.728
778.067	431.548	398.602	409.034	429.048	419.03	427.442	434.67	391.177	385.999	459.928	424.835	350.828	447.216	440.307	439.694	422.984	473.682	432.083	491.051	428.769	494.092	448.056	421.794	455.761	418.756	443.718	463.084	445.328	492.317	449.217	485.289	448.739	448.674	456.413	427.772	424.098	421.649	449.158	445.625	443.297	427.165	417.871	448.559	422.473	416.541	488.514	447.367	480.148	454.746
778.913	383.055	349.763	370.861	386.984	377.681	383.01	379.792	342.708	375.65	421.436	392.797	322.037	392.814	397.547	397.711	395.543	429.241	399.067	435.672	382.392	448.471	419.239	381.515	414.522	378.967	392.994	410.114	401.125	443.359	407.754	432.474	405.287	403.265	407.497	381.26	393.769	365.231	400.619	395.534	398.22	369.971	358.345	416.387	390.601	362.343	438.973	402.461	434.674	403.868
779.758	318.622	318.259	329.46	343.198	329.58	341.526	333.182	286.292	335.401	374.268	349.022	300.555	344.055	365.86	362.111	356.102	365.085	351.079	389.814	342.012	413.056	367.425	340.928	377.251	339.751	343.104	366.263	351.195	389.731	372.725	371.568	353.999	364.508	356.608	345.231	352.855	309.69	358.321	405.262	356.782	328.45	308.612	372.843	363.096	329.563	387.27	366.792	380.041	337.907
780.603	266.291	288.06	275.161	293.085	270.319	285.39	286.055	213.988	275.335	299.755	307.368	264.322	286.745	320.158	313.484	286.344	304.181	295.211	328.108	267.779	341.047	286.128	280.899	324.121	273.125	287.218	303.13	298.783	338.848	331.356	301.161	297.269	301.876	290.979	286.312	290.072	254.693	294.564	334.401	285.084	278.317	252.567	317.998	305.369	286.474	324.055	304.795	316.739	272.587
781.447	217.652	249.941	237.612	234.741	228.414	248.639	247.024	174.391	227.489	245.478	267.365	239.927	242.884	274.229	269.146	232.992	260.168	252.229	284.96	229.891	274.977	244.432	235.209	271.545	244.443	239.816	251.149	251.867	290.305	297.196	273.466	257.096	256.182	248.302	238.13	239.827	220.426	236.276	298.751	253.289	248.342	220.475	273.202	253.535	246.734	283.104	251.89	254.652	233.998
782.291	161.21	192.093	191.05	166.373	165.802	195.616	199.465	141.647	173.44	177.761	196.456	180.365	186.486	222.572	207.073	170.679	192.33	187.757	226.171	165.286	197.739	196.513	192.428	204.038	182.369	185.243	189.837	202.685	229.387	235.428	222.468	184.546	202.627	202.777	179.454	178.524	180.569	195.753	218.66	195.753	194.841	171.036	219.172	181.323	200.007	206.08	186.074	196.9	183.242
783.136	131.292	151.867	162.619	120.044	108.378	154.379	158.218	121.905	145.381	126.584	138.909	142.256	158.938	188.193	165.036	126.857	143.537	140.501	188.726	125.234	143.696	161.436	151.653	161.425	140.09	142.256	154.667	161.535	179.979	177.938	185.434	145.905	173.898	176.764	137.124	132.573	157.386	173.771	190.586	164.898	168.596	144.023	198.926	123.264	170.943	166.874	148.149	164.452	152.687
783.979	96.5318	97.6108	123.52	76.2206	55.4368	103.229	105.847	83.4226	97.0928	82.6837	80.569	77.8855	95.8174	137.621	126.73	71.9464	87.4459	92.4732	130.765	84.0233	100.251	99.9296	92.8183	115.969	88.6351	96.1774	111.168	106.245	129.877	111.709	142.178	104.164	112.043	119.897	96.7243	77.8754	106.126	136.453	116.181	100.612	115.519	107.209	154.934	59.1389	116.48	117.245	81.0185	137.057	109.505
784.823	78.434	59.1702	100.987	54.7163	34.4429	87.5282	80.1295	73.8649	72.6666	49.0786	45.9901	50.5565	61.8736	114.553	99.3766	46.728	69.0387	61.8719	105.066	77.4933	85.0343	84.6743	64.1287	85.96	54.6408	85.2175	95.0846	84.8054	104.82	77.5468	103.117	78.8016	83.5027	77.5624	73.7842	52.8075	76.3319	110.571	121.126	80.219	86.7562	89.1792	128.976	34.8656	81.3964	99.6808	66.0747	135.715	85.4172
785.667	42.6435	40.67	76.9849	39.1701	13.2166	59.8436	39.4783	47.0759	57.8639	24.7772	33.4569	34.746	29.786	86.1435	85.348	19.0128	52.7317	35.1268	86.1748	69.7999	72.556	59.9915	25.5754	62.8805	35.3868	64.9968	58.3938	53.7151	84.9242	57.8453	64.2987	49.6436	53.4609	49.1487	59.3408	27.1238	42.7159	82.5278	77.6697	60.6	40.8606	52.4324	95.8838	18.8095	51.9549	78.974	52.8109	119.48	61.3026
786.51	30.6403	42.9143	59.5009	47.3448	11.1204	58.4616	40.8026	29.3371	43.0409	8.97814	42.0647	34.8023	24.7562	72.5565	76.2098	20.6419	54.5126	42.7682	88.6064	61.3108	72.8799	49.9279	9.74366	54.9494	21.9046	56.9532	45.5706	46.7753	71.7801	49.534	43.3339	33.9449	44.1326	26.7091	42.5611	34.935	32.5308	68.3058	92.5686	73.5231	31.8996	47.4363	84.2084	31.5038	47.4647	67.9984	64.6807	119.556	43.1712
787.354	6.06085	33.2676	38.5995	23.863	-19.2411	30.5436	27.6414	-9.08469	9.05061	-9.27706	26.2335	18.8897	11.1278	43.7763	53.1794	0.34558	42.9316	32.4592	61.5592	40.9223	64.2966	27.4966	-15.287	37.527	19.2515	39.508	33.0534	10.4729	39.2486	29.0247	10.1409	8.02291	22.0679	8.63675	12.9619	20.549	2.51167	51.4607	46.4936	48.0588	-6.85128	27.7558	58.4971	16.8633	37.7247	50.3027	43.5703	87.7426	2.46773
788.196	5.80837	38.406	25.0918	23.6444	-5.83509	22.5516	37.2764	-1.46732	-0.60927	-3.53832	53.4805	28.6872	19.3247	39.4782	50.1561	8.99243	52.8759	33.0862	65.6824	40.6617	71.9705	30.1155	2.26258	35.2189	20.3153	48.7683	39.6175	19.4153	40.2274	36.4249	6.00477	11.5496	24.6842	11.2607	-5.77361	19.3234	13.0444	48.4943	64.8089	50.8807	3.91282	34.7775	58.49	18.7073	42.1134	52.2467	34.7507	80.9464	16.5319
789.039	-16.7346	7.75236	-1.9513	-8.51177	-34.489	-9.60607	18.5646	-9.3226	-19.5745	-24.0233	24.7425	-4.9325	12.3298	14.3515	17.5509	-7.54889	34.8745	13.3348	53.671	9.50037	32.508	5.15871	-10.2303	10.9545	2.04777	26.6398	18.122	4.95468	11.0857	6.4467	-13.9504	-8.34019	3.03765	-4.79639	-43.6806	2.80402	8.75281	11.1034	22.2042	11.3006	-11.9218	7.26075	35.1933	-0.8633	13.691	22.1669	-4.54137	43.176	-6.54704
789.882	-19.0056	7.40812	-2.30597	-7.15688	-46.965	-4.32996	28.4899	13.2924	-10.9965	-19.3145	2.47932	-11.5413	34.0872	9.91571	12.1636	5.18991	24.5888	3.10876	67.1479	12.071	40.1736	11.5445	6.04525	14.2215	12.656	30.2787	29.5857	-2.31648	-13.399	4.84295	-5.91758	1.85625	20.7412	5.3149	-36.315	-6.00182	18.6727	15.0344	51.6718	12.4127	4.88127	26.2092	51.0669	11.7936	22.398	15.6296	4.53672	32.8586	-13.3471
790.725	-42.1602	-11.3649	-33.3561	-25.8249	-61.6692	-26.0453	4.88445	-16.1208	-26.525	-36.8604	-26.6663	-44.3756	21.8851	-3.53253	-6.70302	-5.64208	-4.90445	-19.9424	47.0722	-22.3395	6.97831	-19.6809	-0.82047	2.56137	-2.78763	1.80805	15.8468	-19.3649	-27.6956	-20.449	-26.1794	-8.24725	4.6735	-10.8917	-39.1357	-28.4115	-2.29179	-1.55399	27.271	-22.8427	-12.6799	15.549	30.734	-12.8179	10.4351	-5.45185	-17.8209	9.21189	-44.0817
791.566	-52.9316	-22.4515	-41.6146	-40.4608	-58.1753	-28.9627	-5.03219	-16.0129	-48.9273	-30.4744	-34.6447	-51.6566	7.39012	-10.4132	-3.03231	-25.2363	-23.5251	-42.8756	31.2506	-26.8464	1.30901	-37.5521	-12.6994	-10.4791	1.89733	-6.01743	1.92543	-39.1685	-23.1009	-18.7303	-26.1686	-14.5573	-4.58833	-8.73771	-29.2969	-43.7265	-8.81178	-18.8798	15.6031	-18.2057	-16.2864	21.4654	25.3675	-14.4308	-2.63396	-2.32047	-12.9608	-5.12178	-50.5804
792.408	-65.8638	-44.9268	-34.5496	-54.2462	-52.7848	-27.8132	-23.2444	-33.6048	-64.3643	-39.6232	-47.5736	-64.4317	-19.5644	-16.2733	-11.6606	-55.5039	-44.0168	-55.4422	7.23092	-34.523	-22.4993	-50.9234	-26.4016	-31.3326	-10.256	-14.1199	-18.1852	-51.4975	-8.95692	-21.0982	-37.3077	-39.9012	-18.2481	-21.8296	-28.992	-57.3744	-25.4141	-38.1666	-29.5297	-20.5649	-36.8357	-4.18116	-13.0444	-21.5546	-23.1314	-17.358	-20.717	-19.9216	-45.8416
793.25	-47.1914	-22.1177	4.01004	-31.4168	-21.1548	3.76619	-3.16499	-17.8135	-37.5685	-15.2868	-22.0502	-27.5555	8.53603	14.8097	-1.88336	-38.3145	-30.1732	-25.5719	20.1208	-14.3273	12.6095	-9.7721	-10.0554	-15.1137	10.6081	8.11962	0.11929	-37.2605	27.5865	15.4552	-6.9654	-27.1692	9.80903	9.32583	-25.3555	-17.9482	-15.1645	-12.5463	5.28994	17.8369	-15.0184	1.62484	9.56093	7.24346	3.25847	11.9349	11.6189	1.60822	-13.225
794.092	-34.7194	-27.4383	-7.82413	-49.6283	-29.3276	-1.4354	-23.1747	-43.5528	-37.6071	-19.3578	-17.4524	-25.4345	-10.9138	-11.4502	-7.3147	-54.1117	-52.1772	-19.4964	-3.97139	-26.3702	3.83561	0.35838	-25.0426	-26.3372	13.3069	-9.07746	-18.1829	-46.7707	19.6207	4.64391	-5.12596	-33.8182	-7.76471	-14.6495	-33.3554	-13.7015	-30.2213	-19.0401	-14.2566	1.29998	-40.4258	-22.0463	-2.38562	-2.23698	-10.9582	-7.78751	-2.37312	-10.2991	-16.6584
794.934	-0.11084	-19.2542	-5.30161	-48.6892	-14.3051	5.03458	-9.61827	-23.8996	-29.8889	-16.8478	-6.82087	-7.61414	-7.88154	-4.19918	-8.33602	-26.898	-21.9603	11.8802	-1.38525	-10.9543	15.1326	23.7469	-7.36149	-3.31454	17.4399	-2.16482	-18.1769	-33.9002	27.9487	6.66884	15.6795	-16.3985	-0.51923	-11.3214	-35.8139	5.40423	-16.9378	-4.67182	6.79854	-1.31261	-34.5045	-9.74578	13.7972	16.9751	-6.66106	-0.00332	8.75293	19.9859	4.19286
795.774	2.94768	-19.0059	2.16444	-43.3136	-22.9365	-15.1513	-14.3029	-23.8187	-17.6933	-16.9157	-3.73886	0.35576	0.31753	-14.9955	-18.8784	-27.1805	-13.5195	9.21949	-4.79785	-1.2846	15.5615	29.5919	1.56413	7.02463	21.5722	-5.03029	-28.4614	-32.871	13.0842	-9.9156	12.6777	3.28343	-5.61177	-5.27942	-42.6554	0.03996	-14.1875	5.58704	-0.82979	-15.5436	-32.8008	-12.0913	11.9118	17.1114	-8.85177	2.25999	4.09526	22.4281	19.1231
796.615	-2.2004	-5.76739	3.58877	-22.8634	-25.4466	-8.61703	0.87486	-22.9141	-14.4092	-18.5131	5.95897	7.38865	9.28607	-11.4371	-38.7262	-16.1912	-0.11841	11.5199	13.9224	-8.10374	24.4365	23.7922	5.58197	11.6829	3.77879	11.7662	-28.1584	-11.8201	-8.17958	-16.9837	19.8127	11.1777	6.75258	-2.25449	-27.7676	-4.87758	-4.37409	22.3306	37.6557	-10.0501	-21.6923	-4.94357	22.8866	5.64859	-2.26907	9.13336	16.2178	34.669	20.8362
797.456	1.24807	14.2877	18.824	-15.0976	-34.3338	0.24041	12.8856	-24.3515	-9.11342	-6.34801	-1.96923	11.5524	18.0493	7.87477	-36.2796	-3.07797	3.92811	30.6935	24.5124	-8.15799	26.9412	6.64025	13.6346	31.2742	8.52	34.373	-12.5928	-9.9322	-20.5893	-9.09284	23.224	20.8619	15.4434	14.1784	-9.5227	-6.54786	12.0823	40.2565	32.6119	1.45523	-19.8383	4.06748	27.982	0.43743	3.93918	23.5738	18.4547	38.3215	17.0557
798.297	-3.62083	14.097	13.2153	-0.000165	-24.3349	11.5593	16.1677	-19.5675	0.02061	-5.89369	5.62984	17.8377	18.4096	38.6891	-13.059	3.30442	13.5312	33.6022	29.0103	2.44356	35.5274	12.9888	15.0554	27.9972	8.2682	45.8167	-9.7164	8.48008	-9.02486	19.7873	20.5915	23.2913	16.7102	33.6611	2.43272	-0.08859	17.9813	60.0335	53.6016	16.5564	5.839	25.2591	39.2039	2.67331	11.5809	31.8782	28.3552	44.9256	22.3108
799.138	-21.056	-18.4979	-14.5352	-22.2208	-42.823	-14.1263	-11.8526	-35.7099	-14.8234	-20.2971	-21.445	-19.2522	-13.6412	27.2303	-10.0862	-23.4986	-19.8227	-2.05012	8.12992	-24.4934	-2.81861	-18.5533	-20.0343	-3.09565	-11.971	14.1408	-19.4559	-5.44529	-5.7466	9.3229	-7.06861	-14.9932	-5.62753	19.0141	-22.0572	-9.86227	-1.56818	23.2558	1.12386	-0.08565	-7.2021	-1.68164	8.97987	-34.8714	-17.5188	3.01159	3.71947	19.356	3.55766
799.978	4.04718	-19.2596	11.7841	-12.1633	-27.0689	9.0837	2.36137	-5.2573	4.98568	-12.8453	-7.03417	-23.2217	-16.7179	32.7071	19.3143	-11.3368	-13.9617	-3.99241	16.6295	-13.843	7.82992	-16.4457	-11.9028	-2.1877	4.91978	21.6167	-4.17113	-5.19356	10.6932	32.0605	9.40221	-19.891	0.77609	22.2865	-12.8136	7.21755	5.76704	17.1865	26.4506	23.4122	15.2344	7.01966	23.5202	-8.66575	-8.77726	5.61435	14.1936	16.5112	15.051
800.817	-1.48094	-42.3604	6.84832	-24.6333	-11.6067	4.58907	-4.08681	-5.7988	14.0802	-34.4491	-16.755	-42.2328	-32.3793	9.35101	11.0016	-9.69161	-30.0555	-8.77517	-5.28726	-32.2629	-3.84784	-21.8434	-9.71255	-13.4533	-5.1377	-0.89956	-9.5572	-25.7765	0.99476	20.1932	-1.81843	-34.5882	-10.4563	-6.7063	-34.1657	8.43145	-8.77986	0.41845	8.49775	-12.2351	-0.13746	-16.552	9.75663	-17.3276	-18.2922	-10.4562	-11.6949	-8.32281	2.90425
801.657	-0.60432	-48.7899	18.8149	-37.044	-1.61556	12.0307	11.1496	16.5055	7.0329	-41.0649	1.74754	-44.1812	-22.9799	-7.05866	17.1979	4.81618	-26.6675	-12.8677	-11.6513	-34.4985	5.47124	-6.90461	-3.41105	-11.9553	5.97357	1.63431	-3.588	-36.0554	-6.04762	5.82632	-2.13667	-31.6095	-15.3675	-25.9451	-46.9567	0.88023	-6.88807	-6.38713	36.0056	-25.6467	-0.23428	-7.97657	9.90012	-6.11805	-25.523	-10.6622	-0.85515	-16.3442	4.04089
802.497	-26.0819	-71.3722	-0.52409	-70.4781	-31.5495	-2.67051	-18.6358	-0.6916	-18.2779	-79.7274	-18.1421	-55.9602	-44.7107	-36.7993	-17.6726	-25.7275	-31.0284	-20.8375	-29.6238	-51.8733	-27.1398	-22.0602	-20.8945	-40.3205	-16.582	-17.601	-33.2097	-61.3835	-33.323	-39.4001	-19.3105	-45.6329	-39.574	-68.3388	-77.9545	-29.3153	-20.8189	-27.0414	-14.1313	-73.038	-23.6695	-20.8392	-31.3994	-27.4932	-59.449	-42.4446	-26.8291	-42.6378	-16.1271
803.337	-38.9053	-55.1562	17.7843	-54.0979	-31.4689	-3.48677	-11.2538	2.93121	-30.151	-66.1386	-2.48654	-44.4045	-26.6624	-16.6298	-30.9901	-25.3758	-9.87856	-8.4134	-15.5925	-36.695	-12.8486	-8.61727	-13.519	-37.2551	-21.5069	-3.07927	-23.9172	-64.4786	-34.2887	-41.6702	-8.8939	-17.4126	-39.2916	-50.0678	-74.5464	-29.2636	-10.0555	-2.03525	11.3901	-70.6687	-9.96387	-8.64164	-29.2228	-26.5159	-43.0561	-28.2526	-9.49607	-29.6714	-5.20825
804.176	-53.8148	-47.1583	11.9703	-44.953	-52.9025	-2.82617	-19.795	-15.5997	-41.8437	-53.937	-11.6592	-54.9119	-20.4239	-18.3894	-24.8415	-46.9919	-15.4092	-8.27957	-29.5453	-32.4856	-19.557	-1.81257	-20.3161	-50.5213	-27.8487	3.20928	-21.2716	-62.376	-39.01	-51.4169	-10.5598	-12.712	-40.7931	-38.8716	-68.603	-36.5646	-13.1802	2.01195	3.85843	-74.3487	-9.23766	-8.31246	-37.7523	-39.1369	-32.813	-24.9941	-13.8679	-25.5103	-10.215
805.015	-36.9892	-38.0241	-0.98913	-38.1621	-52.1776	0.50547	-17.4292	-15.8044	-48.7867	-42.4553	-19.8597	-52.2782	-10.5627	-4.45146	-3.35634	-46.8913	-3.45403	-3.87018	-30.8376	-16.7718	-11.2719	-8.34428	-21.3337	-53.4517	-22.3282	-6.19486	-20.2638	-47.3606	-13.0913	-33.9064	-2.71087	-22.1668	-36.3519	-13.9085	-59.5267	-31.3155	-9.51582	1.85599	27.2872	-57.2049	-5.31489	8.64275	-17.3224	-32.0455	-22.3594	-17.584	-3.44703	-13.9359	6.32142
805.854	-33.4869	-40.518	-20.7011	-39.7668	-47.0597	-14.4317	-22.0535	-27.0721	-40.9541	-26.9502	-32.0747	-65.6456	0.08869	-4.36022	5.90628	-50.8559	-9.40504	-8.63955	-46.4179	-13.872	-18.0689	-11.2312	-36.5641	-65.5241	-13.0212	-22.9081	-18.3177	-47.8016	-1.24895	-27.1449	-15.8674	-30.3245	-32.9462	-4.17472	-64.4796	-26.7139	-13.32	-12.0653	0.54631	-57.4199	-22.4104	16.8868	-4.59631	-22.2571	-18.871	-17.1983	-11.622	-16.1409	9.97319
806.692	-42.8388	-51.7154	-39.8102	-36.1499	-48.9559	-29.0408	-32.7038	-47.2638	-44.1176	-19.4406	-42.5017	-77.7582	-1.30357	-16.8889	-0.07938	-58.1301	-20.9899	-25.3025	-59.547	-24.1202	-27.3394	-16.1039	-48.9491	-68.7534	-11.9076	-42.4602	-21.0327	-57.5988	-17.0422	-19.773	-37.7393	-51.8945	-48.8923	-7.08959	-75.1951	-24.5717	-30.1696	-21.2017	6.11304	-54.3254	-30.5002	20.2524	3.49103	-35.6488	-14.0183	-18.8515	-23.0938	-34.8317	-1.821
807.531	-19.1956	-46.2876	-23.1289	-35.013	-41.388	-23.2612	-27.8056	-42.0579	-28.7866	-7.89608	-34.029	-47.9065	4.50255	-15.3573	12.8973	-36.3586	-33.7533	-10.878	-56.4017	-16.0931	-19.926	-15.4347	-26.9987	-51.8611	10.6796	-32.2556	-10.8647	-66.031	-14.2624	-3.58672	-39.7419	-58.245	-40.979	7.09959	-62.7193	-10.4803	-15.9354	-17.2312	2.56113	-42.4222	-28.9166	18.2309	11.9103	-32.9039	3.53927	8.43596	-18.5063	-40.6438	-1.03515
[truncated: 1,207 more rows]
[truncated: 41 more columns]

## Sheet: Fig. 6
Fig. 6: NIR-II SERS imaging of a solid tumor in a living tumor-bearing mouse
(b) (iii) representative SERS spectra at points 1 and 2 within and outside a tumor excised from a tumor-bearing mouse at 12 h post-administration of NIR-II SERS probes								(c) (iv) representative SERS spectra at points 1, 2 and 3 as indicated in the SERS image (iii)
[truncated: 514 more rows]

## Sheet: Supplementary Fig. 1
Supplementary Fig. 1
[truncated: 103 more rows]

## Sheet: Supplementary Fig. 2
Supplementary Fig. 1
[truncated: 1,003 more rows]

[truncated: 12 more sheets: Supplementary Fig. 3, Supplementary Fig. 4, Supplementary Fig. 5, Supplementary Fig. 6, Supplementary Fig. 8, Supplementary Fig. 9, Supplementary Fig. 10, Supplementary Fig. 12, Supplementary Fig. 14, Supplementary Fig. 15, Supplementary Fig. 16, Supplementary Figs. 17 and 18]
